# Supplementary material for: 5,11,17,23,29-Penta-tert-butyl-31,32,33,34,35-penta­propoxycalix[5]arene dichloro­methane hemisolvate
Source: Acta Crystallogr Sect E Struct Rep Online. 2011 Jan 8;67(Pt 2):o296–7. doi: 10.1107/S1600536811000456 (PMC3051436; doi:10.1107/S1600536811000456)
Supplement: Supplementary file 2 [file e-67-0o296-Isup2.hkl]

data_I
#  Compound X                              
_audit_creation_date        "10-12-17"
_audit_creation_method      CRYSTALS 

_cell_length_a                    12.3740(2)
_cell_angle_alpha                 90
_cell_length_b                    23.9130(2)
_cell_angle_beta                  91.7460(5)
_cell_length_c                    43.6550(5)
_cell_angle_gamma                 90

# NOTE FO on scale of Fc,      5.90236
# Status flags: 
#    o - used in refinement 
#    < - excluded by I/sigmaI cutoff 
#    x - excluded for another reason  

loop_
_refln_index_h
_refln_index_k
_refln_index_l
_refln_F_squared_meas
_refln_F_squared_calc
_refln_F_squared_sigma
_refln_observed_status
   1   0   0    83816.51        0.00     2050.56 x
   2   0   0    53424.27        0.00      736.82 x
   3   0   0     6557.89     5911.82      114.62 o
   4   0   0     1531.47     1108.08       41.46 o
   5   0   0      309.36      205.03       25.08 o
   6   0   0    11641.43     9885.33      254.67 o
   7   0   0     9267.58     8225.23      261.28 o
   8   0   0     1245.80     1201.98       70.72 o
   9   0   0      888.37      971.25       73.86 o
  10   0   0     6965.49     6687.14      246.30 o
  11   0   0     1000.89     1265.63       78.39 o
  12   0   0     2564.77     2450.38      143.53 o
  13   0   0      390.88      400.80       90.93 o
  14   0   0        0.00       22.20        0.06 o
   1   1   0   122158.04        0.00     2056.95 x
   2   1   0    22088.45        0.00      229.55 x
   3   1   0     7129.05     6165.56       91.64 o
   4   1   0       17.59       16.71       28.60 o
   5   1   0      204.15      153.18       18.52 o
   6   1   0    13603.33    11627.00      204.47 o
   7   1   0    13315.57    12490.25      245.63 o
   8   1   0     3376.84     3277.81       89.85 o
   9   1   0     1069.52     1117.40       50.55 o
  10   1   0      191.61      321.44       40.07 o
  11   1   0     1776.56     1501.79       75.50 o
  12   1   0      -52.08       91.66       55.71 o
  13   1   0       22.47      124.37       95.97 o
  14   1   0      -71.07        5.95       80.09 o
   1   2   0     3247.59        0.00       38.06 x
   2   2   0     4142.75        0.00       51.18 x
   3   2   0    32461.09    31685.07      324.26 o
   4   2   0     5504.74     5708.86       74.27 o
   5   2   0     1198.60     1454.45       30.35 o
   6   2   0      256.41      387.31       24.38 o
   7   2   0     4219.22     5053.60       89.75 o
   8   2   0     2282.93     2037.60       69.86 o
   9   2   0      909.10      717.45       47.67 o
  10   2   0      659.48      747.18       48.16 o
  11   2   0      841.51      724.88       54.45 o
  12   2   0      289.15      482.27       44.53 o
  13   2   0      -22.64       34.77      108.72 o
  14   2   0      253.97      242.34       86.40 o
   1   3   0      332.70        0.00       10.00 x
   2   3   0       41.63       16.17       11.13 o
   3   3   0    54026.61    56166.44      524.15 o
   4   3   0     3230.87     3418.10       45.13 o
   5   3   0     3237.83     4104.94       59.39 o
   6   3   0    28049.56    26701.07      392.50 o
   7   3   0      767.30      471.02       35.04 o
   8   3   0      311.45      295.06       33.14 o
   9   3   0      298.21      350.05       38.87 o
  10   3   0      278.01      236.25       42.39 o
  11   3   0       50.51        7.13       67.42 o
  12   3   0     1802.34     1964.86       83.17 o
  13   3   0       55.57       92.80       67.46 o
  14   3   0      711.74      520.51       85.15 o
   0   4   0     7687.68        0.00      109.99 x
   1   4   0    15687.33        0.00      167.27 x
   2   4   0     9081.02     8286.82       99.49 o
   3   4   0       18.99       32.82       19.20 o
   4   4   0     3678.01     3849.30       50.87 o
   5   4   0     3977.44     3914.72       76.41 o
   6   4   0    13370.96    11083.87      213.67 o
   7   4   0        6.97        1.95       15.57 o
   8   4   0     2809.50     2817.28       79.57 o
   9   4   0      386.35      417.48       41.04 o
  10   4   0      469.27      627.92       50.64 o
  11   4   0     2340.06     2558.79       88.81 o
  12   4   0      520.83      431.49       77.90 o
  13   4   0      234.98      132.76       73.96 o
  14   4   0       66.19        1.10       74.89 o
   1   5   0    42981.95    43525.24      415.66 o
   2   5   0    37388.90    38344.16      395.44 o
   3   5   0     4683.78     5200.46       60.05 o
   4   5   0    21721.60    20245.36      233.95 o
   5   5   0       78.21      234.98       21.91 o
   6   5   0      650.42      495.40       31.15 o
   7   5   0     5820.19     6524.60      112.07 o
   8   5   0      112.70       75.82       26.09 o
   9   5   0      226.97      136.62       39.29 o
  10   5   0     1823.59     1632.06       69.50 o
  11   5   0      238.64      120.87       54.04 o
  12   5   0      -87.09        3.48       67.22 o
  13   5   0      -15.68       10.54      108.60 o
   0   6   0   121476.27   126344.21     2468.61 o
   1   6   0     1608.47     1625.13       23.40 o
   2   6   0      135.17       10.27        9.61 o
   3   6   0     3746.47     3892.59       51.34 o
   4   6   0      469.27      230.54       17.28 o
   5   6   0     5775.95     5446.44      131.69 o
   6   6   0        3.48       51.84       10.94 o
   7   6   0       27.70       53.45       84.08 o
   8   6   0      240.38      275.23       41.63 o
   9   6   0      212.86      169.77       52.09 o
  10   6   0      516.30      552.75       63.25 o
  11   6   0       13.94       10.20       75.84 o
  12   6   0      116.71      235.92       57.09 o
  13   6   0      226.10      214.73       84.27 o
   1   7   0    15101.36    14500.52      154.16 o
   2   7   0     1912.95     1891.74       27.53 o
   3   7   0     5283.52     5931.91       69.77 o
   4   7   0      791.34      340.22       22.48 o
   5   7   0     6382.83     6274.50      113.85 o
   6   7   0     1763.67     1656.10       62.20 o
   7   7   0      587.89      565.36       48.53 o
   8   7   0     5460.84     5443.58      136.40 o
   9   7   0      317.20      255.40       51.52 o
  10   7   0      984.52      790.51       80.37 o
  11   7   0       -5.40       75.54       74.84 o
  12   7   0     1078.93     1140.91       84.21 o
  13   7   0      -18.99       20.62      114.27 o
   0   8   0     2781.28     3273.35       48.41 o
   1   8   0      650.08      501.44       13.83 o
   2   8   0      354.65      454.53       12.57 o
   3   8   0     2036.28     2196.93       39.57 o
   4   8   0      135.17      179.72       15.23 o
   5   8   0      389.84      276.39       24.20 o
   6   8   0    12457.69    12714.29      248.79 o
   7   8   0     2073.03     2257.29       74.31 o
   8   8   0       93.89       32.02       43.30 o
   9   8   0      468.05      356.17       48.01 o
  10   8   0     7662.25     6732.21      227.08 o
  11   8   0     1746.95     1968.34       91.63 o
  12   8   0      242.65       50.83       61.27 o
  13   8   0      107.65       31.22       80.36 o
   1   9   0      604.26      856.59       14.41 o
   2   9   0     2740.87     3103.94       39.53 o
   3   9   0    23045.97    23467.89      285.61 o
   4   9   0     2891.55     2578.05       52.22 o
   5   9   0     1580.60     1500.65       47.84 o
   6   9   0     1465.46     1382.47       44.95 o
   7   9   0      862.76      757.27       51.73 o
   8   9   0     3172.16     2996.22      109.57 o
   9   9   0     1741.55     1751.62       79.19 o
  10   9   0     1583.56     1707.26       90.92 o
  11   9   0      864.50     1101.51       74.17 o
  12   9   0      106.26        4.81       97.05 o
  13   9   0       73.33      149.17       69.38 o
   0  10   0    19946.61    20694.87      265.28 o
   1  10   0      300.13      132.06       11.00 o
   2  10   0    11495.46     9973.85      149.21 o
   3  10   0    13796.33    13655.06      187.46 o
   4  10   0       61.31        0.95       13.85 o
   5  10   0     3085.07     3633.44       74.25 o
   6  10   0      330.79      312.81       25.92 o
   7  10   0      548.87      400.61       38.54 o
   8  10   0      325.39      291.67       49.74 o
   9  10   0       59.40        1.60       91.45 o
  10  10   0     5493.76     5242.19      186.98 o
  11  10   0      384.44      346.25       73.55 o
  12  10   0      155.20        0.17       91.19 o
  13  10   0       95.98       48.50       65.37 o
   1  11   0      751.80      843.32       20.73 o
   2  11   0     3393.91     2689.91       53.64 o
   3  11   0      348.90      283.75       17.12 o
   4  11   0      264.42      205.48       16.33 o
   5  11   0      -17.42        0.93       48.65 o
   6  11   0      212.69      216.05       27.07 o
   7  11   0      258.67      215.68       45.48 o
   8  11   0      352.21      370.41       44.83 o
   9  11   0     1106.28     1226.42       71.67 o
  10  11   0      347.86      385.99       61.49 o
  11  11   0      -38.15        0.62       62.09 o
  12  11   0      240.38      275.04       60.68 o
  13  11   0      412.31      329.99      112.58 o
   0  12   0     3184.01     2445.19       63.59 o
   1  12   0     5452.13     5716.40       80.32 o
   2  12   0       57.48       15.60       15.83 o
   3  12   0      766.43      642.12       23.15 o
   4  12   0     2661.09     2377.85       54.36 o
   5  12   0     2982.82     3099.47       68.50 o
   6  12   0      -17.24        1.25       53.49 o
   7  12   0      157.12      308.22       37.04 o
   8  12   0      123.67      163.30       48.30 o
   9  12   0      134.47      162.19       57.85 o
  10  12   0       29.79       24.58      163.74 o
  11  12   0      203.10      294.61       72.95 o
  12  12   0       31.18       62.23      281.31 o
   1  13   0       31.35       60.49       27.01 o
   2  13   0      561.76      584.12       19.97 o
   3  13   0     2618.76     2685.67       47.13 o
   4  13   0       31.35       35.61       38.78 o
   5  13   0       97.20       59.85       19.48 o
   6  13   0     1656.37     1816.04       68.41 o
   7  13   0     2394.41     2623.45       73.69 o
   8  13   0     6316.29     5913.72      177.14 o
   9  13   0     1192.85     1227.64       73.53 o
  10  13   0      448.02      336.65       71.34 o
  11  13   0      580.40      531.26       74.36 o
  12  13   0       41.63       10.46       77.43 o
   0  14   0      784.55      617.61       31.56 o
   1  14   0     1803.56     1846.96       39.05 o
   2  14   0      269.47      255.27       17.12 o
   3  14   0     4022.56     3979.20       71.47 o
   4  14   0       18.99       16.52       27.09 o
   5  14   0      117.93      146.39       28.91 o
   6  14   0      -12.19       10.64       39.52 o
   7  14   0      381.65      422.37       54.06 o
   8  14   0       22.47      110.76       57.68 o
   9  14   0      121.93      271.34       42.41 o
  10  14   0      611.75      502.66       77.26 o
  11  14   0      313.19      256.21       71.29 o
  12  14   0       17.59       22.83      105.10 o
   1  15   0       -1.74        6.44        6.26 o
   2  15   0       31.35       43.12       34.82 o
   3  15   0     2063.62     2061.80       49.58 o
   4  15   0       55.91       80.92       32.69 o
   5  15   0      303.26      251.16       26.37 o
   6  15   0     1133.97     1183.18       43.64 o
   7  15   0      137.44       77.86       43.30 o
   8  15   0     1303.81     1627.23       77.10 o
   9  15   0      268.08      256.96       49.95 o
  10  15   0      469.27      169.02       74.71 o
  11  15   0      109.74       31.99       73.77 o
   0  16   0      449.23      390.61       27.43 o
   1  16   0       64.28      128.68       14.90 o
   2  16   0      682.30      652.61       24.02 o
   3  16   0       22.47       58.12       48.48 o
   4  16   0     1321.92     1128.16       45.65 o
   5  16   0     1722.56     1758.37       53.58 o
   6  16   0      651.12      800.99       37.12 o
   7  16   0      346.29      499.49       33.14 o
   8  16   0     1865.40     1794.39       63.24 o
   9  16   0      286.19      213.70       53.82 o
  10  16   0      155.20      185.26       70.59 o
  11  16   0      228.54      202.75       77.75 o
   1  17   0      198.92      184.95       20.92 o
   2  17   0      194.74      146.66       22.26 o
   3  17   0      -15.85        6.72       38.47 o
   4  17   0       99.46       40.31       23.66 o
   5  17   0      469.27      523.75       31.61 o
   6  17   0      886.80      955.24       44.92 o
   7  17   0       18.99       80.20       60.70 o
   8  17   0      648.68      737.82       59.39 o
   9  17   0      242.30      338.28       44.59 o
  10  17   0      132.56      142.91       69.80 o
  11  17   0       48.42      149.49       78.35 o
   0  18   0      149.45      143.55       42.69 o
   1  18   0      394.71      391.23       34.63 o
   2  18   0     1711.93     1625.89       57.16 o
   3  18   0      753.54      861.93       36.45 o
   4  18   0      665.75      759.92       38.81 o
   5  18   0     1025.28     1212.03       44.29 o
   6  18   0      868.86      882.38       45.41 o
   7  18   0       52.08       61.62       19.34 o
   8  18   0      756.68      715.29       49.40 o
   9  18   0      219.83      323.98       71.19 o
  10  18   0       78.39       64.18       61.63 o
   1  19   0       53.82        2.66       34.81 o
   2  19   0     1145.99     1131.43       54.17 o
   3  19   0      102.60       57.05       30.62 o
   4  19   0       55.57       96.70       54.63 o
   5  19   0       78.39        7.20       41.36 o
   6  19   0      846.91      888.44       80.20 o
   7  19   0     1630.41     1413.86       93.06 o
   8  19   0      696.24      789.64       75.61 o
   9  19   0       48.95       93.01      124.04 o
  10  19   0      171.93       77.00       84.26 o
   0  20   0      296.12      211.13       54.50 o
   1  20   0      101.20       52.31       30.80 o
   2  20   0       79.95       37.49       28.84 o
   3  20   0      315.28      233.88       41.68 o
   4  20   0     1970.26     1661.00       93.13 o
   5  20   0     2891.72     2614.13      135.07 o
   6  20   0      850.74      977.10       72.65 o
   7  20   0       90.75       51.69       57.98 o
   8  20   0      177.32      199.79       71.01 o
   9  20   0      263.37      129.44       95.34 o
   1  21   0     2229.63     2478.09       70.78 o
   2  21   0      826.18      826.09       48.02 o
   3  21   0      132.56      114.33       30.14 o
   4  21   0      275.22      215.74       49.74 o
   5  21   0       64.45       15.12       51.19 o
   6  21   0      381.65      440.36       64.80 o
   7  21   0      204.15      265.84       56.59 o
   8  21   0       85.53       64.24       92.19 o
   9  21   0      194.92      218.10       78.91 o
   0  22   0     3578.55     3734.47      148.72 o
   1  22   0       93.89      110.71       28.60 o
   2  22   0       48.77      105.98       52.49 o
   3  22   0      121.76      161.17       48.18 o
   4  22   0      231.32      209.51       56.20 o
   5  22   0      215.65      204.33       55.19 o
   6  22   0      314.41      250.81       63.46 o
   7  22   0      381.82      359.24       71.13 o
   8  22   0       52.26       40.29       88.39 o
   1  23   0     2950.60     2817.91      100.00 o
   2  23   0      140.75      101.19       49.10 o
   3  23   0      724.45      552.36       67.40 o
   4  23   0      636.66      716.77       68.68 o
   5  23   0       74.90      150.16       53.32 o
   6  23   0      120.19       95.27       55.07 o
   7  23   0      224.18      131.73       72.31 o
   0  24   0      -88.84        9.39       58.64 o
   1  24   0      102.95       88.68       58.06 o
   2  24   0      379.38      374.46       58.03 o
   3  24   0      355.00      499.64       65.46 o
   4  24   0      550.44      509.30       66.85 o
   5  24   0      240.56      200.68       60.58 o
   6  24   0      913.28      813.53       89.72 o
   1  25   0       31.18        0.99       86.17 o
   2  25   0      -36.58       15.23       54.94 o
   3  25   0      -52.26        0.15       86.34 o
   4  25   0       45.29       88.43       48.49 o
   5  25   0      119.67      109.34       62.13 o
   0  26   0     -229.93       17.22      114.62 o
   1  26   0      354.65      291.13       93.37 o
   2  26   0       46.86       26.21       53.62 o
   3  26   0       57.66        5.21       65.53 o
   4  26   0      398.02      339.95       77.77 o
   1  27   0     -153.64       18.93       73.16 o
   2  27   0       38.32       37.21       73.16 o
 -14   1   1      -39.89        7.43       82.58 o
 -13   1   1      214.78      210.72       49.55 o
 -12   1   1      588.41      745.46       52.47 o
 -11   1   1      304.83      334.89       44.54 o
 -10   1   1      736.82      624.57       49.93 o
  -9   1   1       73.16       12.71       46.90 o
  -8   1   1      354.30      222.89       37.05 o
  -7   1   1       -1.74        6.17       12.90 o
  -6   1   1      102.60        1.69       18.65 o
  -5   1   1        6.97        0.45       13.60 o
  -4   1   1        6.97      104.76        9.85 o
  -3   1   1     6838.51     5705.82       82.77 o
  -2   1   1    30782.07        0.00      307.56 x
  -1   1   1       21.08        0.00        5.96 x
   1   1   1    13226.73        0.00      144.28 x
   2   1   1     1305.03        0.00       21.19 x
   3   1   1    24354.30    24338.06      260.51 o
   4   1   1       69.68       71.28       12.07 o
   5   1   1     3016.27     3104.73       59.61 o
   6   1   1     9490.37     9620.00      167.21 o
   7   1   1      128.55      157.75       27.10 o
   8   1   1        6.97        0.23       25.33 o
   9   1   1      683.00      634.80       45.72 o
  10   1   1       67.93      130.49       33.16 o
  11   1   1      100.68      101.87       45.86 o
  12   1   1      982.60      654.50       70.71 o
  13   1   1       26.30        8.92      103.41 o
  14   1   1      163.74      115.60       59.35 o
 -14   2   1      229.93      219.02       96.85 o
 -13   2   1      553.75      548.68       67.73 o
 -12   2   1      991.84      991.33       68.45 o
 -11   2   1      437.91      759.46       48.05 o
 -10   2   1       34.66        7.82       72.44 o
  -9   2   1      584.75      559.19       43.69 o
  -8   2   1     3167.46     2794.34       84.62 o
  -7   2   1     3264.66     3016.00       76.56 o
  -6   2   1    17163.41    16648.91      269.81 o
  -5   2   1      133.95      520.08       18.40 o
  -4   2   1     2652.21     2742.65       42.99 o
  -3   2   1    10620.34    10988.20      124.84 o
  -2   2   1     5176.74        0.00       54.07 x
  -1   2   1      157.99        0.00        5.17 x
   0   2   1    50464.96        0.00     1038.88 x
   1   2   1     4635.36        0.00       56.90 x
   2   2   1     2694.89        0.00       39.15 x
   3   2   1     1682.67     2585.58       29.12 o
   4   2   1     2806.37     3090.31       44.22 o
   5   2   1       13.94      100.20       29.13 o
   6   2   1    15917.26    13714.61      243.04 o
   7   2   1     1366.34     1465.54       43.98 o
   8   2   1      180.98      345.10       30.70 o
   9   2   1     2773.10     2253.16       83.53 o
  10   2   1      982.78      687.45       56.80 o
  11   2   1     -107.82        6.16       38.34 o
  12   2   1       85.35       46.47       47.20 o
  13   2   1      -10.28        0.82      101.16 o
  14   2   1      271.04      377.66      101.03 o
 -14   3   1       93.71       12.46       66.19 o
 -13   3   1      341.59      331.28       77.60 o
 -12   3   1      140.92      132.62       67.27 o
 -11   3   1      362.31      312.58       51.73 o
 -10   3   1      726.37      994.47       49.50 o
  -9   3   1       62.88       58.53       32.22 o
  -8   3   1     1543.32     1545.08       50.75 o
  -7   3   1      788.21      718.40       35.37 o
  -6   3   1    45956.59    42547.10      638.72 o
  -5   3   1     5293.27     5951.31       82.68 o
  -4   3   1     3452.44     2974.04       49.27 o
  -3   3   1     8289.16     8345.04       95.05 o
  -2   3   1      725.85      631.45       13.73 o
  -1   3   1     7239.14        0.00       78.09 x
   0   3   1       45.29        0.00        3.82 x
   1   3   1    35096.75        0.00      344.02 x
   2   3   1     3003.38     2908.95       38.98 o
   3   3   1    44813.91    44232.67      470.92 o
   4   3   1     3400.88     2889.37       51.18 o
   5   3   1    21177.09    22544.01      279.77 o
   6   3   1     3417.95     3776.54       73.33 o
   7   3   1      273.48      135.91       28.62 o
   8   3   1      174.36      126.18       34.00 o
   9   3   1      231.67      276.76       34.86 o
  10   3   1       86.75        1.81       47.01 o
  11   3   1       22.64       19.71       87.98 o
  12   3   1      129.07       75.58       44.51 o
  13   3   1       29.44        0.35      138.34 o
  14   3   1        6.97       24.56       50.45 o
 -14   4   1      392.27      292.13      105.56 o
 -13   4   1      244.56      320.27       55.74 o
 -12   4   1       48.95        0.03       57.00 o
 -11   4   1      187.43      101.71       44.64 o
 -10   4   1      120.02       19.87       39.66 o
  -9   4   1      149.63      154.67       31.19 o
  -8   4   1     1243.89     1231.80       45.74 o
  -7   4   1       17.42        3.44       44.48 o
  -6   4   1     6906.61     6551.00      121.73 o
  -5   4   1     2038.89     2777.29       49.18 o
  -4   4   1    15232.35    15537.76      170.07 o
  -3   4   1      582.66      579.54       14.17 o
  -2   4   1       50.51        2.47        7.14 o
  -1   4   1    19933.55        0.00      213.77 x
   0   4   1    11331.90        0.00      120.62 x
   1   4   1     8299.96        0.00       91.62 x
   2   4   1    49383.59    47980.26      500.93 o
   3   4   1    15709.46    16126.69      167.75 o
   4   4   1     2850.26     3585.74       47.31 o
   5   4   1     1510.57     1996.63       40.84 o
   6   4   1      346.46      137.84       25.99 o
   7   4   1      165.31      214.01       26.16 o
   8   4   1     1716.81     1993.85       62.20 o
   9   4   1     1090.95     1155.68       53.70 o
  10   4   1      111.48      161.30       43.26 o
  11   4   1      369.28       66.69       66.94 o
  12   4   1      460.38      353.11       71.60 o
  13   4   1       59.22        1.24       69.08 o
  14   4   1       -8.71        2.14       98.29 o
 -13   5   1       12.37        4.83       82.03 o
 -12   5   1      455.33      382.07       75.26 o
 -11   5   1       71.42       12.06       59.21 o
 -10   5   1      121.93       88.42       34.69 o
  -9   5   1        8.71       19.83       34.54 o
  -8   5   1     1484.09     1417.56       49.96 o
  -7   5   1     1063.43      897.55       39.61 o
  -6   5   1    16148.76    15837.01      255.50 o
  -5   5   1    12530.32    11608.24      189.00 o
  -4   5   1     6227.62     4930.16       79.38 o
  -3   5   1     4535.55     4543.27       59.06 o
  -2   5   1     8796.40     9728.82      101.86 o
  -1   5   1    18165.71    18241.62      181.47 o
   0   5   1   144799.55   141011.09     2784.94 o
   1   5   1      198.92      102.85        8.36 o
   2   5   1    95021.41    99494.88     1236.67 o
   3   5   1     5721.25     6697.20       72.62 o
   4   5   1     7718.86     7070.48      103.61 o
   5   5   1      650.60      925.71       31.41 o
   6   5   1     2942.76     3344.73       84.13 o
   7   5   1      -15.68       36.93       46.38 o
   8   5   1      120.36       28.37       40.78 o
   9   5   1      856.84      886.22       50.07 o
  10   5   1     1726.74     1977.96       85.60 o
  11   5   1       43.72       53.78       68.86 o
  12   5   1     1038.69      793.61       77.48 o
  13   5   1      -28.04       51.33      253.76 o
 -13   6   1       95.63       56.44       74.34 o
 -12   6   1      285.67      290.28       79.65 o
 -11   6   1     1576.76     1625.55       86.72 o
 -10   6   1      542.25      324.82       64.74 o
  -9   6   1     2226.84     2096.32       92.10 o
  -8   6   1     1796.07     1881.03       53.92 o
  -7   6   1      992.71     1306.09       43.94 o
  -6   6   1       52.61       33.68       33.05 o
  -5   6   1       78.04      121.91       35.26 o
  -4   6   1       33.10        8.99       51.55 o
  -3   6   1      217.74      232.14        8.71 o
  -2   6   1     8064.80     8472.75       97.43 o
  -1   6   1      300.13      358.63        8.89 o
   0   6   1     2437.78     2529.36       28.95 o
   1   6   1     4527.53     5755.13       50.50 o
   2   6   1     5227.95     6852.06       66.39 o
   3   6   1      161.82      283.24       12.19 o
   4   6   1      308.32      131.21       16.19 o
   5   6   1     2622.07     2732.04       70.89 o
   6   6   1     3247.94     2700.96       89.35 o
   7   6   1     9109.07     8768.63      195.48 o
   8   6   1       95.63      135.94       43.82 o
   9   6   1     1843.80     1861.94       84.31 o
  10   6   1       67.93       11.23       52.14 o
  11   6   1     1687.72     1464.00       95.37 o
  12   6   1      150.15      280.58       50.99 o
  13   6   1       74.90       94.17       56.98 o
 -13   7   1       21.08       13.15      111.59 o
 -12   7   1      114.62       98.05       68.91 o
 -11   7   1      753.37      960.30       64.42 o
 -10   7   1       90.58       24.58       54.26 o
  -9   7   1     1043.40      951.17       68.59 o
  -8   7   1     1469.64     1398.31       59.63 o
  -7   7   1      408.82      512.23       37.17 o
  -6   7   1     6051.69     6280.71      144.23 o
  -5   7   1    19141.16    18715.41      284.42 o
  -4   7   1     2700.98     2713.55       47.84 o
  -3   7   1      572.74      735.39       14.91 o
  -2   7   1     2052.30     2042.47       30.30 o
  -1   7   1    17825.69    19807.68      172.75 o
   0   7   1     8753.02    11056.81       93.74 o
   1   7   1     9324.54     9255.37       92.85 o
   2   7   1    10620.51    12612.53      116.24 o
   3   7   1     4680.30     5821.00       65.75 o
   4   7   1      787.68     1045.05       22.54 o
   5   7   1    10688.27    10584.07      209.12 o
   6   7   1      559.15     1006.01       41.05 o
   7   7   1     3686.02     3652.81      101.52 o
   8   7   1     1794.15     1718.83       66.84 o
   9   7   1     3055.46     2982.61      112.02 o
  10   7   1      168.79      240.89       58.08 o
  11   7   1       36.58        0.96       87.67 o
  12   7   1      761.38      755.05       82.54 o
  13   7   1       66.02       10.26       56.23 o
 -13   8   1      989.92      856.21       83.50 o
 -12   8   1      174.36      223.78       73.73 o
 -11   8   1      -38.32        1.71       66.44 o
 -10   8   1       74.73        3.01       72.82 o
  -9   8   1     3008.78     3697.46      111.04 o
  -8   8   1     5651.23     5931.62      154.16 o
  -7   8   1      163.39      181.24       38.56 o
  -6   8   1     5331.59     4960.13      130.82 o
  -5   8   1      216.69      191.58       22.71 o
  -4   8   1       92.32      140.54       14.74 o
  -3   8   1      656.35      782.98       21.00 o
  -2   8   1     2400.16     2343.84       34.78 o
  -1   8   1       78.39       18.51        7.39 o
   0   8   1     6297.82     5431.76       66.27 o
   1   8   1     7698.13     8597.13       87.94 o
   2   8   1      163.22      149.25       11.29 o
   3   8   1    11846.28    12474.42      154.77 o
   4   8   1     3757.62     4503.74       61.50 o
   5   8   1      715.57      943.53       33.79 o
   6   8   1     1861.56     2085.26       64.00 o
   7   8   1       46.86       59.02       48.31 o
   8   8   1     7683.67     7696.92      187.13 o
   9   8   1     1385.16     1259.11       71.60 o
  10   8   1        1.74       60.92        8.97 o
  11   8   1      218.78      201.70       62.40 o
  12   8   1       54.00       14.59       43.55 o
  13   8   1      230.10      171.98       59.91 o
 -13   9   1      130.12      169.83       62.80 o
 -12   9   1      164.26      196.90       74.19 o
 -11   9   1      109.74       54.15       49.85 o
 -10   9   1      599.56      566.78       68.30 o
  -9   9   1      127.16      201.47       41.79 o
  -8   9   1       95.46        0.34       35.87 o
  -7   9   1      525.18      546.22       38.78 o
  -6   9   1     3373.53     2987.80       76.36 o
  -5   9   1     1688.77     1410.57       47.59 o
  -4   9   1      564.37      386.95       19.92 o
  -3   9   1      427.98      656.25       20.94 o
  -2   9   1     6779.80     6082.26       82.77 o
  -1   9   1     1458.31     1761.70       23.96 o
   0   9   1     4029.70     4513.90       47.67 o
   1   9   1      217.74      176.33        9.86 o
   2   9   1      647.29      387.24       15.91 o
   3   9   1       38.50        6.86       17.31 o
   4   9   1     4523.53     4875.84       73.25 o
   5   9   1     6320.99     6223.23      120.19 o
   6   9   1     5038.95     4533.34      125.15 o
   7   9   1     1443.51     1477.76       61.94 o
   8   9   1       76.30        7.56       43.39 o
   9   9   1     2007.36     1892.46       84.90 o
  10   9   1     1071.27     1122.11       77.25 o
  11   9   1      592.24      744.70       61.76 o
  12   9   1       39.89      211.77       62.22 o
  13   9   1       45.12       37.27       48.77 o
 -13  10   1      219.65      387.21       86.40 o
 -12  10   1       83.61       11.12       89.11 o
 -11  10   1       52.26       28.87      101.69 o
 -10  10   1      144.05       43.09       46.62 o
  -9  10   1       -1.57        9.28       21.55 o
  -8  10   1      112.70       83.74       49.24 o
  -7  10   1      816.08      764.63       48.92 o
  -6  10   1     2114.14     1693.39       58.01 o
  -5  10   1     2573.65     3016.19       62.39 o
  -4  10   1     8674.99     7864.51      124.64 o
  -3  10   1       32.92        0.53       26.83 o
  -2  10   1       22.64       61.31       24.29 o
  -1  10   1       17.42       41.20       17.42 o
   0  10   1     7620.62     7435.23       80.38 o
   1  10   1    15371.53    15901.52      165.81 o
   2  10   1      479.54      268.53       15.54 o
   3  10   1      848.48      557.49       24.38 o
   4  10   1       79.95        2.76       16.43 o
   5  10   1      581.79      574.72       31.72 o
   6  10   1     1649.05     1744.47       48.08 o
   7  10   1      452.72      508.87       43.24 o
   8  10   1     2532.02     2665.34       84.87 o
   9  10   1       69.68       68.28       48.70 o
  10  10   1       35.01       25.46       51.15 o
  11  10   1      417.01      225.63       57.97 o
  12  10   1      452.89      389.03       76.53 o
  13  10   1     1768.55     1646.80      125.50 o
 -13  11   1      113.05      116.43       74.77 o
 -12  11   1      423.11      435.33       83.85 o
 -11  11   1      183.07      307.18       54.21 o
 -10  11   1       -5.23       12.52       51.46 o
  -9  11   1       99.46       18.46       64.05 o
  -8  11   1      766.43      816.50       53.24 o
  -7  11   1     6260.37     6157.08      174.42 o
  -6  11   1      515.25      537.41       31.06 o
  -5  11   1       17.24      106.53       47.87 o
  -4  11   1     2116.93     1986.82       40.33 o
  -3  11   1     3058.77     3416.68       53.13 o
  -2  11   1       39.89       10.59       13.20 o
  -1  11   1    29281.09    29535.95      354.61 o
   0  11   1     5923.84     5613.36       74.52 o
   1  11   1       24.39       32.11       31.18 o
   2  11   1     6088.62     6123.16       88.01 o
   3  11   1        6.97       46.11       10.05 o
   4  11   1     1174.21     1032.42       32.91 o
   5  11   1       22.64       25.22       53.61 o
   6  11   1      707.38      671.79       32.54 o
   7  11   1      114.79       26.12       33.63 o
   8  11   1      584.06      395.23       56.82 o
   9  11   1     2434.82     2349.07      100.88 o
  10  11   1      130.29      106.84       61.82 o
  11  11   1      690.31      569.94       81.20 o
  12  11   1       66.02       71.49       73.53 o
  13  11   1      499.23      526.74       79.82 o
 -12  12   1      107.82        0.21       64.11 o
 -11  12   1      435.30      297.87       73.28 o
 -10  12   1      223.14      270.14       68.64 o
  -9  12   1      167.05        8.85       66.32 o
  -8  12   1      678.99      901.46       58.17 o
  -7  12   1       38.32       52.82       46.66 o
  -6  12   1       15.68       13.93       53.21 o
  -5  12   1      840.12      824.27       35.86 o
  -4  12   1     1334.99     1499.23       35.15 o
  -3  12   1     4492.00     4134.31       70.30 o
  -2  12   1     4765.48     4580.42       75.53 o
  -1  12   1      766.26      530.98       20.98 o
   0  12   1     5470.25     5067.49       71.77 o
   1  12   1     2481.85     2661.35       44.21 o
   2  12   1     2022.86     1585.48       37.79 o
   3  12   1      310.93      355.66       14.84 o
   4  12   1      290.20      404.67       23.32 o
   5  12   1       45.12       31.58       44.54 o
   6  12   1       13.94       27.67       63.22 o
   7  12   1      -27.70       57.20       80.86 o
   8  12   1      442.79      507.51       47.97 o
   9  12   1      964.66     1004.31       86.47 o
  10  12   1      809.63      934.57       74.61 o
  11  12   1      136.04      235.15       57.89 o
  12  12   1       43.37        6.79      112.68 o
 -12  13   1      417.88      675.15       84.87 o
 -11  13   1       45.64        9.26       68.40 o
 -10  13   1       50.51       72.48       74.76 o
  -9  13   1     1049.67     1099.83       70.00 o
  -8  13   1      927.39     1046.92       71.47 o
  -7  13   1     3576.11     3987.58      116.67 o
  -6  13   1     7515.58     8185.39      159.07 o
  -5  13   1      163.22      132.64       21.31 o
  -4  13   1       14.11        1.84       30.78 o
  -3  13   1      202.41      235.59       14.29 o
  -2  13   1      723.06      815.31       23.58 o
  -1  13   1     1002.81     1016.41       22.76 o
   0  13   1     1680.75     1182.86       32.54 o
   1  13   1     3925.53     3633.76       65.33 o
   2  13   1     1359.03     1520.90       30.91 o
   3  13   1       13.76       18.62       19.17 o
   4  13   1      940.27      875.99       32.06 o
   5  13   1      -22.82        0.71       32.87 o
   6  13   1      591.37      653.14       47.63 o
   7  13   1      902.82     1217.40       46.42 o
   8  13   1     1606.38     2014.01       76.48 o
   9  13   1      640.15      711.39       58.14 o
  10  13   1       17.42        1.44       61.50 o
  11  13   1       41.46        0.58       79.47 o
  12  13   1      -77.86        0.04       70.76 o
 -12  14   1       40.06       32.04       93.19 o
 -11  14   1       57.48       71.44       89.25 o
 -10  14   1      252.75      287.87       65.65 o
  -9  14   1      149.45      179.61       46.66 o
  -8  14   1      943.93      990.53       69.67 o
  -7  14   1     1168.46     1323.77       71.21 o
  -6  14   1       -1.57       40.04       13.88 o
  -5  14   1     5433.15     5613.47      116.82 o
  -4  14   1      371.72      326.10       20.08 o
  -3  14   1     8332.01     8111.79      125.69 o
  -2  14   1     4335.05     4421.79       71.63 o
  -1  14   1     9838.57    10012.71      141.79 o
   0  14   1     2062.93     2026.10       37.81 o
   1  14   1      204.15      192.51       14.90 o
   2  14   1      721.49      642.78       23.58 o
   3  14   1       41.63        0.96       22.63 o
   4  14   1      561.59      751.57       23.71 o
   5  14   1       86.75      187.77       26.37 o
   6  14   1       45.12       57.42       24.04 o
   7  14   1     1387.25     1323.03       56.11 o
   8  14   1      106.43      160.78       53.42 o
   9  14   1     2089.40     2017.50       94.76 o
  10  14   1      417.01      372.97       71.25 o
  11  14   1       22.82        0.70      110.97 o
  12  14   1     -156.60       98.54       81.97 o
 -11  15   1       83.61      208.05       55.08 o
 -10  15   1      189.52       54.14       63.65 o
  -9  15   1      990.09     1087.82       64.38 o
  -8  15   1      -74.55       11.04       42.22 o
  -7  15   1      542.43      692.32       38.94 o
  -6  15   1      471.71      503.78       37.52 o
  -5  15   1       88.49       16.72       40.25 o
  -4  15   1     4203.89     4543.02       75.95 o
  -3  15   1      440.35      482.14       19.22 o
  -2  15   1       12.19        0.01       18.96 o
  -1  15   1       26.13       84.13       24.06 o
   0  15   1      847.08      828.20       23.17 o
   1  15   1      170.71      223.57       16.06 o
   2  15   1       38.50        3.13       22.71 o
   3  15   1      355.35      357.84       20.47 o
   4  15   1      190.21      172.52       25.27 o
   5  15   1      128.55      178.21       24.51 o
   6  15   1      255.71      280.55       28.35 o
   7  15   1      143.01      159.94       30.63 o
   8  15   1     1074.40     1136.33       74.10 o
   9  15   1       34.84       32.44       85.42 o
  10  15   1      954.73      856.99       76.14 o
  11  15   1      287.59      165.72       81.43 o
 -11  16   1       13.76       50.76       61.50 o
 -10  16   1      417.18      537.24       74.88 o
  -9  16   1      158.16       93.85       47.54 o
  -8  16   1      162.17      128.52       35.83 o
  -7  16   1      599.91      410.30       41.46 o
  -6  16   1      964.31     1049.50       43.98 o
  -5  16   1       86.92       16.97       24.49 o
  -4  16   1       33.10        5.82       78.46 o
  -3  16   1     5883.77     6019.68      115.29 o
  -2  16   1       15.68        0.06       29.46 o
  -1  16   1      644.15      614.87       25.37 o
   0  16   1     3624.54     3265.66       62.87 o
   1  16   1     1676.05     1807.89       45.24 o
   2  16   1     2090.10     1914.79       45.82 o
   3  16   1      464.04      540.69       26.55 o
   4  16   1      314.76      307.76       28.43 o
   5  16   1     2006.84     1927.72       59.84 o
   6  16   1      101.20       10.11       34.63 o
   7  16   1      778.10      830.91       44.23 o
   8  16   1      -22.64       25.30       79.81 o
   9  16   1      177.32      256.80       50.99 o
  10  16   1      168.96      153.07       56.28 o
  11  16   1       36.75        0.73       69.88 o
 -11  17   1      129.25       67.20       77.13 o
 -10  17   1       11.84        7.81      103.46 o
  -9  17   1      406.38      329.07       48.90 o
  -8  17   1      498.01      627.47       45.40 o
  -7  17   1      753.89      752.58       43.37 o
  -6  17   1       28.04       68.75       78.77 o
  -5  17   1     1544.54     1516.32       50.75 o
  -4  17   1     2331.00     2355.71       62.48 o
  -3  17   1     2020.25     1620.66       58.31 o
  -2  17   1       88.49      119.15       21.02 o
  -1  17   1     2793.83     2892.06       59.67 o
   0  17   1     2676.60     2785.17       58.41 o
   1  17   1      787.68      712.15       29.49 o
   2  17   1     3945.04     3926.51       81.18 o
   3  17   1       85.18       98.65       23.31 o
   4  17   1       98.94       49.28       22.20 o
   5  17   1      170.71      131.75       27.12 o
   6  17   1      268.77      404.64       32.12 o
   7  17   1      287.94      334.19       42.99 o
   8  17   1       16.03       28.46       54.79 o
   9  17   1        8.54        1.48       68.50 o
  10  17   1      -10.45        6.61       74.67 o
  11  17   1      104.51      127.30      139.58 o
 -10  18   1       85.00       59.13       59.16 o
  -9  18   1       54.00      164.48       60.62 o
  -8  18   1      156.94       68.74       60.54 o
  -7  18   1     2331.87     2323.25       72.47 o
  -6  18   1      455.85      394.43       35.80 o
  -5  18   1     1118.12     1060.09       47.95 o
  -4  18   1       -1.74        6.41        6.50 o
  -3  18   1      111.31       52.52       26.74 o
  -2  18   1       12.02       36.75       25.32 o
  -1  18   1        1.74       12.12       22.12 o
   0  18   1      586.32      602.65       34.45 o
   1  18   1       -3.48        3.04       12.00 o
   2  18   1      704.07      657.84       40.68 o
   3  18   1     3667.21     3268.04       96.58 o
   4  18   1      209.38      279.79       29.82 o
   5  18   1      679.16      907.85       39.23 o
   6  18   1     1011.87     1097.72       49.03 o
   7  18   1     3776.08     3844.98       97.44 o
   8  18   1      147.36      189.15       33.24 o
   9  18   1      233.59      383.46       74.35 o
  10  18   1      278.53      217.40       86.27 o
 -10  19   1       73.68        8.73       81.87 o
  -9  19   1      414.05      489.91      102.67 o
  -8  19   1      113.05      278.09       61.56 o
  -7  19   1      456.72      441.03       64.85 o
  -6  19   1      470.83      427.27       64.35 o
  -5  19   1     1166.20     1257.35       71.58 o
  -4  19   1      543.47      463.73       46.27 o
  -3  19   1      516.30      453.77       37.55 o
  -2  19   1     3424.74     3233.71       93.42 o
  -1  19   1      328.87      280.83       33.48 o
   0  19   1     1634.77     1791.07       57.75 o
   1  19   1      496.79      499.07       37.64 o
   2  19   1      452.37      414.22       37.59 o
   3  19   1      371.37      340.72       36.45 o
   4  19   1      -17.42       26.67       40.19 o
   5  19   1       32.92       32.53       46.73 o
   6  19   1     3298.63     3129.18       99.29 o
   7  19   1       48.95       62.92       68.67 o
   8  19   1       76.82      103.22       61.36 o
   9  19   1      567.51      392.63       80.72 o
  10  19   1      801.10      701.36      108.14 o
  -9  20   1      179.94      183.40       75.31 o
  -8  20   1      125.76       42.13       71.91 o
  -7  20   1      124.89      106.64       55.66 o
  -6  20   1      -33.10       13.52       80.37 o
  -5  20   1       43.72       45.77       44.34 o
  -4  20   1      603.04      736.90       58.44 o
  -3  20   1      232.72      344.24       51.79 o
  -2  20   1       22.82       76.30       65.45 o
  -1  20   1      295.60      399.10       37.45 o
   0  20   1       41.63        0.91       45.91 o
   1  20   1      696.41      803.43       39.02 o
   2  20   1      836.46      896.83       60.63 o
   3  20   1      128.90      102.88       33.27 o
   4  20   1       -3.48       21.47       14.33 o
   5  20   1       12.19       26.12       43.44 o
   6  20   1      109.74        1.19       53.57 o
   7  20   1     2910.88     2651.25      127.89 o
   8  20   1     1058.20      879.67       88.88 o
   9  20   1      -71.42        2.27       90.39 o
  -9  21   1     1160.28     1110.22       97.79 o
  -8  21   1      244.04      182.40       72.85 o
  -7  21   1      -47.03       96.69       58.44 o
  -6  21   1     1322.97     1557.04       90.92 o
  -5  21   1      391.58      393.60       56.12 o
  -4  21   1      -73.16       16.36       48.30 o
  -3  21   1     3532.74     3380.22      129.95 o
  -2  21   1     1690.16     2251.50       69.76 o
  -1  21   1      300.13      376.08       38.12 o
   0  21   1      504.98      506.51       37.05 o
   1  21   1      598.52      587.82       43.63 o
   2  21   1      523.96      638.18       42.23 o
   3  21   1      705.29      757.37       49.53 o
   4  21   1      387.40      348.15       59.99 o
   5  21   1      258.85      182.67       57.09 o
   6  21   1      -15.85       59.09       77.53 o
   7  21   1      915.89      838.96       86.58 o
   8  21   1      958.74      991.65       99.76 o
   9  21   1       36.58       74.44       80.12 o
  -8  22   1     1120.04     1177.67       98.24 o
  -7  22   1      109.74      217.36       66.77 o
  -6  22   1       31.18       30.50      113.14 o
  -5  22   1      266.34      259.44       56.38 o
  -4  22   1      610.19      527.75       61.56 o
  -3  22   1     1656.19     1512.11       83.28 o
  -2  22   1      624.82      561.42       71.83 o
  -1  22   1     2106.13     1963.76       77.52 o
   0  22   1      145.97       93.35       32.66 o
   1  22   1      889.41     1003.16       47.45 o
   2  22   1      116.71      119.24       30.99 o
   3  22   1      666.27      829.11       65.53 o
   4  22   1      877.57      697.71       68.10 o
   5  22   1       95.46       22.29       59.87 o
   6  22   1       45.12       48.25       62.94 o
   7  22   1      776.19      895.87       80.63 o
   8  22   1      297.69      402.59       83.47 o
  -7  23   1      445.23      415.25       81.44 o
  -6  23   1      -55.57       28.70       60.25 o
  -5  23   1      -45.29        0.76       86.18 o
  -4  23   1      878.26      770.76       77.01 o
  -3  23   1       79.95        0.28       54.99 o
  -2  23   1       33.10        0.89      166.69 o
  -1  23   1       48.77       26.14       47.92 o
   0  23   1      118.45       49.47       34.36 o
   1  23   1       25.95       83.60       73.80 o
   2  23   1      570.64      645.88       62.59 o
   3  23   1      275.22      268.62       57.53 o
   4  23   1      -88.84       35.17       49.06 o
   5  23   1      489.65      618.65       63.78 o
   6  23   1       17.42       17.40       65.67 o
   7  23   1       83.44       88.91       73.52 o
  -6  24   1     1179.44     1075.36       89.56 o
  -5  24   1       38.32        0.55       93.71 o
  -4  24   1      -13.59       30.94       97.22 o
  -3  24   1       85.53      196.94       84.56 o
  -2  24   1      261.63      295.59       58.80 o
  -1  24   1      334.27      301.58       49.44 o
   0  24   1      819.04      766.89       55.33 o
   1  24   1       72.81       70.13       38.81 o
   2  24   1       81.69       18.41       51.66 o
   3  24   1     1391.60     1170.35       91.00 o
   4  24   1      830.19      613.38       80.49 o
   5  24   1       29.44        4.02      113.55 o
   6  24   1      269.99      368.88       63.69 o
  -5  25   1      130.47      155.68       63.25 o
  -4  25   1      -13.94       62.92       75.76 o
  -3  25   1      104.51        0.54       54.93 o
  -2  25   1      169.49       69.53       60.47 o
  -1  25   1      241.78      173.11       54.03 o
   0  25   1      182.90      171.41       54.66 o
   1  25   1      766.26      603.73       69.51 o
   2  25   1      131.86      156.86       58.88 o
   3  25   1       80.13      140.33       61.02 o
   4  25   1      139.00       46.52       56.61 o
   5  25   1      515.08      508.01       72.31 o
  -4  26   1      126.81       41.54       80.64 o
  -3  26   1      346.81      188.07       86.06 o
  -2  26   1       -8.88        0.09       77.45 o
  -1  26   1      -35.01        0.60       52.26 o
   0  26   1      284.97      173.23       79.78 o
   1  26   1      372.42      400.27       77.34 o
   2  26   1      -78.21        0.61       48.06 o
   3  26   1      130.99       42.73       60.12 o
   4  26   1      142.84      125.15       56.86 o
  -2  27   1       24.39       34.33       89.97 o
  -1  27   1       17.42       49.94      118.45 o
   0  27   1      -13.94       61.57      122.07 o
   1  27   1      -17.42       14.66      146.32 o
   2  27   1      121.93       79.37       62.71 o
 -14   0   2      505.85      561.70      129.95 o
 -13   0   2     1012.04     1096.57      101.38 o
 -12   0   2     1480.96     1552.49       99.98 o
 -11   0   2      532.67      513.72       70.72 o
 -10   0   2       93.71       30.22       52.61 o
  -9   0   2      605.83      687.77       55.04 o
  -8   0   2      164.09      262.67       48.42 o
  -7   0   2     2961.57     3099.29      109.04 o
  -6   0   2     8176.46     6816.25      192.31 o
  -5   0   2      588.41      698.04       31.35 o
  -4   0   2     6926.12     9635.68      127.86 o
  -3   0   2    25831.26    24678.16      398.55 o
  -2   0   2    73077.38        0.00     1116.90 x
  -1   0   2    60550.37        0.00     1539.49 x
   1   0   2      181.16        0.00       11.15 x
   2   0   2    36390.97        0.00      518.04 x
   3   0   2   162467.25   158061.25     3330.85 o
   4   0   2     4377.73     4372.68       86.05 o
   5   0   2     2942.41     3045.47       76.99 o
   6   0   2     9335.86     7416.12      205.20 o
   7   0   2     2108.74     1674.00       92.32 o
   8   0   2     6358.61     5687.91      197.53 o
   9   0   2      453.94      432.04       62.71 o
  10   0   2     1810.87     1364.28      105.56 o
  11   0   2      279.05      159.68       55.04 o
  12   0   2       97.20       70.46       80.13 o
  13   0   2      -93.71        0.28      114.27 o
  14   0   2       83.61        8.14      101.38 o
 -14   1   2      114.79      122.01       80.20 o
 -13   1   2       48.42       11.26       67.27 o
 -12   1   2      683.52      607.18       61.13 o
 -11   1   2     2605.53     2573.67       95.94 o
 -10   1   2      558.10      517.17       49.44 o
  -9   1   2     4962.66     4324.75      126.39 o
  -8   1   2      829.66     1104.42       42.02 o
  -7   1   2      852.14      857.46       37.10 o
  -6   1   2    11187.32     9545.19      176.63 o
  -5   1   2      593.12      891.12       21.37 o
  -4   1   2      696.06      950.58       19.83 o
  -3   1   2     3363.08     4107.62       48.41 o
  -2   1   2    17402.40        0.00      198.47 x
  -1   1   2     8283.58        0.00       79.91 x
   0   1   2     7969.87        0.00      102.29 x
   1   1   2   103841.86        0.00     1788.96 x
   2   1   2    42859.50        0.00      431.96 x
   3   1   2     2984.04     2769.53       41.02 o
   4   1   2       64.45        3.75       13.47 o
   5   1   2    25003.68    25724.91      310.19 o
   6   1   2     5566.75     5629.47      106.18 o
   7   1   2     1267.23     1456.15       47.71 o
   8   1   2     1816.80     1767.39       60.52 o
   9   1   2       18.99        1.28       60.38 o
  10   1   2      665.40      707.63       50.75 o
  11   1   2     2514.43     2471.86       92.02 o
  12   1   2     4488.69     4409.99      134.19 o
  13   1   2     1465.98     1737.70       84.62 o
  14   1   2      184.29      201.75       81.17 o
 -14   2   2      -38.32       88.85       63.06 o
 -13   2   2       98.94       48.65       74.92 o
 -12   2   2     1026.15      988.49       69.35 o
 -11   2   2      663.84      751.95       54.31 o
 -10   2   2      382.17      349.07       42.90 o
  -9   2   2       64.45       73.98       36.83 o
  -8   2   2     3653.10     3048.15       95.83 o
  -7   2   2     2629.22     2266.35       66.87 o
  -6   2   2     6794.44     7047.95      127.59 o
  -5   2   2     1200.51     1282.11       29.14 o
  -4   2   2    10027.39    11347.79      117.50 o
  -3   2   2      487.38      604.47       13.83 o
  -2   2   2     8554.45        0.00       84.86 x
  -1   2   2       13.94        0.00        5.75 x
   0   2   2    14964.27        0.00      148.76 x
   1   2   2     5180.92        0.00       60.11 x
   2   2   2     4655.56        0.00       62.98 x
   3   2   2     6519.57     7642.25       80.80 o
   4   2   2     3442.16     3530.05       51.42 o
   5   2   2    18896.95    19932.63      252.50 o
   6   2   2      -14.11       55.04       31.50 o
   7   2   2       57.48       96.41       30.97 o
   8   2   2     2095.15     2170.37       65.03 o
   9   2   2      954.73     1012.01       49.16 o
  10   2   2      381.13      320.63       44.64 o
  11   2   2      145.80      208.35       44.70 o
  12   2   2     1713.50     1344.24       84.62 o
  13   2   2       63.93       16.83       56.34 o
  14   2   2       27.52        0.41      219.07 o
 -14   3   2      184.29      130.26       97.89 o
 -13   3   2      296.30      262.06       67.59 o
 -12   3   2      214.25      272.94       62.80 o
 -11   3   2     2394.41     2141.93       94.03 o
 -10   3   2       18.99        3.05       66.97 o
  -9   3   2      184.29      234.38       37.97 o
  -8   3   2      254.14      143.28       34.49 o
  -7   3   2       39.72       69.87       30.46 o
  -6   3   2    56274.53    54632.02      766.47 o
  -5   3   2     9938.38    10193.49      133.15 o
  -4   3   2    19584.82    22645.43      210.55 o
  -3   3   2      525.88      367.46       13.41 o
  -2   3   2     5104.80     5592.11       56.74 o
  -1   3   2     4362.23        0.00       55.18 x
   0   3   2    79151.54        0.00     1715.56 x
   1   3   2     8160.78        0.00       90.53 x
   2   3   2     5517.80     4676.34       68.24 o
   3   3   2     7734.36     7609.64       96.61 o
   4   3   2       94.24        2.84       12.32 o
   5   3   2      186.56       14.64       19.21 o
   6   3   2      826.36      768.28       33.00 o
   7   3   2    17069.70    17127.24      284.13 o
   8   3   2     1032.77     1426.87       46.94 o
   9   3   2     2496.31     2012.15       79.32 o
  10   3   2     1084.85     1034.80       61.87 o
  11   3   2      282.19      349.37       46.55 o
  12   3   2     2800.79     3154.02      124.39 o
  13   3   2        0.00       54.42       15.93 o
  14   3   2      -51.91        3.68       90.23 o
 -14   4   2      123.85       69.92       86.49 o
 -13   4   2        8.71       12.92       91.64 o
 -12   4   2      130.29       67.25       64.74 o
 -11   4   2     2268.99     2192.70       83.57 o
 -10   4   2      178.72      244.02       43.02 o
  -9   4   2      445.58      614.68       43.27 o
  -8   4   2     2155.59     1705.70       58.34 o
  -7   4   2     4261.89     4394.98       93.51 o
  -6   4   2      751.80      579.79       31.15 o
  -5   4   2     2362.71     1841.16       48.78 o
  -4   4   2    13914.26    14527.87      153.29 o
  -3   4   2     3190.63     4188.83       37.81 o
  -2   4   2    20486.78    19052.11      221.17 o
  -1   4   2    60129.69        0.00      646.84 x
   0   4   2      932.96        0.00       14.10 x
   1   4   2     1406.93        0.00       20.39 x
   2   4   2     2932.65     3820.47       40.65 o
   3   4   2      850.22      906.57       18.39 o
   4   4   2     1420.34     1663.59       29.96 o
   5   4   2     3988.59     3874.00       97.27 o
   6   4   2     2619.11     2267.99       77.50 o
   7   4   2      819.39      780.26       36.53 o
   8   4   2      721.49      768.51       40.41 o
   9   4   2      221.39      316.57       34.86 o
  10   4   2      939.06     1063.47       73.42 o
  11   4   2      -15.68        0.29       79.61 o
  12   4   2      484.60      302.21       80.65 o
  13   4   2      134.13       75.45       58.25 o
  14   4   2       25.95       67.18       89.66 o
 -13   5   2      635.27      548.87       85.52 o
 -12   5   2      217.74      153.92       53.28 o
 -11   5   2     1063.25      926.41       81.23 o
 -10   5   2       34.84      104.89       98.94 o
  -9   5   2      118.62       82.50       29.89 o
  -8   5   2       -5.05       44.31       25.03 o
  -7   5   2      306.40      360.52       27.42 o
  -6   5   2      187.78       51.80       18.84 o
  -5   5   2    18840.34    16684.11      261.10 o
  -4   5   2    11858.82    13227.68      131.88 o
  -3   5   2     3325.45     3435.75       45.89 o
  -2   5   2     4587.28     4548.32       56.54 o
  -1   5   2     2311.67     2778.32       28.09 o
   0   5   2      883.14      874.07       13.60 o
   1   5   2    20394.46    17607.70      209.21 o
   2   5   2     2859.67     3164.15       40.28 o
   3   5   2      890.46      855.05       18.75 o
   4   5   2      881.75     1336.73       24.02 o
   5   5   2      501.84      240.26       31.70 o
   6   5   2     4842.82     4497.09      120.03 o
   7   5   2      135.52      117.76       38.80 o
   8   5   2     2314.11     2161.08       90.88 o
   9   5   2       12.02        0.28       74.75 o
  10   5   2      543.82      809.14       49.78 o
  11   5   2       80.30        8.65       49.02 o
  12   5   2      852.31      799.17       73.12 o
  13   5   2      695.19      640.73       90.60 o
 -13   6   2       17.42       48.78       79.38 o
 -12   6   2     1859.47     1715.37      108.65 o
 -11   6   2       20.73        1.79      121.13 o
 -10   6   2      500.45      533.94       49.46 o
  -9   6   2      230.28      238.67       33.78 o
  -8   6   2      883.14      939.14       35.56 o
  -7   6   2      478.32      685.58       26.44 o
  -6   6   2     1967.47     2324.51       52.01 o
  -5   6   2     3830.08     3117.94       99.98 o
  -4   6   2       34.84       45.63       40.27 o
  -3   6   2     3760.93     3814.10       53.75 o
  -2   6   2      136.04       61.18       10.22 o
  -1   6   2    22690.45    22659.15      233.03 o
   0   6   2    33048.63    34439.52      303.88 o
   1   6   2     9148.61     8874.94       96.19 o
   2   6   2     2691.75     3547.30       41.20 o
   3   6   2      316.85      341.91       14.91 o
   4   6   2      214.25      223.67       15.83 o
   5   6   2     3628.19     3411.17       86.94 o
   6   6   2        1.74      101.45       17.09 o
   7   6   2      433.56      466.82       43.74 o
   8   6   2      114.79       13.42       46.97 o
   9   6   2     1690.68     1628.56       82.14 o
  10   6   2     1796.07     1808.72       94.50 o
  11   6   2      139.00        0.32       61.35 o
  12   6   2       41.63       48.30       65.92 o
  13   6   2      -18.99       39.81      138.44 o
 -13   7   2      765.91     1141.48       82.11 o
 -12   7   2      326.26      290.08       67.80 o
 -11   7   2      -13.94        4.36       84.27 o
 -10   7   2     3966.64     3640.70      147.93 o
  -9   7   2     1422.61     1455.59       74.99 o
  -8   7   2      687.53      729.20       52.20 o
  -7   7   2      429.73      327.16       34.09 o
  -6   7   2      164.78      252.41       34.31 o
  -5   7   2      264.59      166.44       21.40 o
  -4   7   2      850.04      822.68       23.19 o
  -3   7   2    20293.08    22288.75      225.89 o
  -2   7   2     7144.21     7539.05       88.41 o
  -1   7   2     3768.59     3224.65       43.53 o
   0   7   2      102.77       66.13        7.51 o
   1   7   2       40.06        0.47       11.68 o
   2   7   2    25888.39    26357.72      269.00 o
   3   7   2     9553.60    11131.83      114.18 o
   4   7   2     3692.99     3171.37       63.33 o
   5   7   2       15.68       31.31       31.04 o
   6   7   2     3248.11     3472.33       85.44 o
   7   7   2     1787.36     2006.53       63.56 o
   8   7   2      205.54      212.59       41.00 o
   9   7   2      819.56      693.22       61.95 o
  10   7   2     1298.58     1315.33       84.21 o
  11   7   2       98.94      115.45       55.85 o
  12   7   2     -151.54       32.17       65.14 o
  13   7   2      167.22      306.06       98.94 o
 -13   8   2        0.00        0.04        0.06 o
 -12   8   2       31.18       39.34      116.60 o
 -11   8   2      188.30      201.57       54.06 o
 -10   8   2      227.49      316.51       59.84 o
  -9   8   2      -18.99        8.42       89.34 o
  -8   8   2       34.66       37.28       84.89 o
  -7   8   2      298.39      267.27       34.62 o
  -6   8   2      591.20      586.04       42.34 o
  -5   8   2       71.24       15.11       22.13 o
  -4   8   2       50.34        2.87       12.32 o
  -3   8   2       90.58      218.72       12.32 o
  -2   8   2     1129.79     1183.68       21.11 o
  -1   8   2       15.50      119.04       10.46 o
   0   8   2      883.32     1713.37       14.90 o
   1   8   2     2095.33     1733.93       28.63 o
   2   8   2     2116.75     1932.31       32.69 o
   3   8   2     6472.53     5922.10       94.04 o
   4   8   2     2144.80     2153.31       45.08 o
   5   8   2      292.99      350.89       23.76 o
   6   8   2      883.66     1213.44       45.77 o
   7   8   2      890.46      905.97       48.38 o
   8   8   2      508.28      455.07       51.02 o
   9   8   2      751.98      960.62       64.70 o
  10   8   2      -62.53       27.57       56.06 o
  11   8   2      450.28      344.70       71.99 o
  12   8   2        0.00       40.41       11.73 o
  13   8   2      156.60       89.09       80.79 o
 -13   9   2       58.88       36.31       92.17 o
 -12   9   2      -25.95       10.35       86.55 o
 -11   9   2      -93.71        1.16       50.17 o
 -10   9   2       33.27       26.02      130.02 o
  -9   9   2     4480.15     3942.27      142.42 o
  -8   9   2      483.72      335.26       52.51 o
  -7   9   2       15.50       43.10       91.25 o
  -6   9   2       43.37       15.87       35.60 o
  -5   9   2     3168.51     3083.61       70.78 o
  -4   9   2      104.17       20.60       10.22 o
  -3   9   2     5236.48     5072.69       75.57 o
  -2   9   2     4296.56     4461.83       54.91 o
  -1   9   2    14929.78    15742.10      148.29 o
   0   9   2      266.51      266.01        9.61 o
   1   9   2     3114.51     2018.35       39.74 o
   2   9   2     2235.20     2860.81       37.51 o
   3   9   2     1673.09     2390.17       35.87 o
   4   9   2     1978.10     1978.24       41.65 o
   5   9   2      786.29      626.61       33.24 o
   6   9   2       13.94       23.60       51.57 o
   7   9   2       32.92       64.24       50.76 o
   8   9   2      275.22      265.64       50.52 o
   9   9   2       83.44        0.31       62.81 o
  10   9   2      326.26      215.42       60.54 o
  11   9   2      871.99      888.88       82.65 o
  12   9   2      279.92      508.67       73.24 o
  13   9   2      178.02       17.89       87.58 o
 -13  10   2      240.73      455.18       78.86 o
 -12  10   2      601.48      698.89       84.14 o
 -11  10   2     1413.72     1138.31      108.62 o
 -10  10   2     1736.84     1507.17       85.14 o
  -9  10   2       19.16        7.58       94.06 o
  -8  10   2       -5.40       27.70       47.53 o
  -7  10   2      438.09      538.47       43.30 o
  -6  10   2     3421.78     3086.30       76.37 o
  -5  10   2       42.15       28.27       20.37 o
  -4  10   2     4315.54     3595.88       74.08 o
  -3  10   2      613.15      713.49       18.69 o
  -2  10   2       81.69       10.43        9.74 o
  -1  10   2    10627.30    11008.39      121.41 o
   0  10   2     4904.48     4627.98       52.59 o
   1  10   2     7651.62     6509.24       91.87 o
   2  10   2     6330.40     5691.21       90.24 o
   3  10   2      562.98      617.95       24.08 o
   4  10   2     9694.69     9746.66      164.66 o
   5  10   2        6.79        6.07       30.27 o
   6  10   2     3359.77     3378.56       80.07 o
   7  10   2       17.24       13.59       56.80 o
   8  10   2     3678.19     4238.77      123.92 o
   9  10   2      870.95      783.56       61.43 o
  10  10   2      572.56      743.15       61.09 o
  11  10   2       78.39       38.17       65.50 o
  12  10   2      156.77       56.51       57.54 o
  13  10   2        0.00       10.81       22.54 o
 -13  11   2       76.30       42.08       83.61 o
 -12  11   2      -54.00       19.64       73.93 o
 -11  11   2      588.41      461.05       71.12 o
 -10  11   2     6048.03     5505.59      195.61 o
  -9  11   2     1618.39     1605.69       82.48 o
  -8  11   2      172.62      141.50       49.24 o
  -7  11   2       65.84       98.05       29.53 o
  -6  11   2      -15.68        2.89       39.56 o
  -5  11   2      143.01      312.75       24.71 o
  -4  11   2     1125.96      731.03       29.34 o
  -3  11   2       29.44       23.56       33.80 o
  -2  11   2      275.05      194.20       12.71 o
  -1  11   2    15635.95    15116.93      196.08 o
   0  11   2     9973.74     8903.20      121.47 o
   1  11   2     2084.53     1684.29       34.60 o
   2  11   2    13240.67    12223.82      168.55 o
   3  11   2     7044.40     6702.92      105.30 o
   4  11   2     2535.85     2791.16       54.58 o
   5  11   2      168.96      149.97       22.47 o
   6  11   2       -3.66        5.02       33.45 o
   7  11   2      949.51     1003.81       57.49 o
   8  11   2     1595.23     1959.62       76.44 o
   9  11   2      333.05      318.26       49.79 o
  10  11   2      645.72      809.32       71.13 o
  11  11   2       60.62       38.08      112.27 o
  12  11   2      358.31      379.51       81.56 o
 -12  12   2     1101.75      785.86      108.72 o
 -11  12   2        1.74       15.83       27.78 o
 -10  12   2       12.37       55.25       85.73 o
  -9  12   2        7.14       14.45       60.34 o
  -8  12   2      582.14      628.32       59.67 o
  -7  12   2      254.49      296.98       33.60 o
  -6  12   2      101.20      180.15       24.11 o
  -5  12   2      231.85      202.77       21.35 o
  -4  12   2      707.04      761.15       22.39 o
  -3  12   2      857.19      684.08       22.04 o
  -2  12   2     5096.44     4318.54       75.09 o
  -1  12   2       38.50       20.74       18.76 o
   0  12   2     1637.03     1471.42       30.42 o
   1  12   2     4785.86     4540.69       75.43 o
   2  12   2     4925.21     5110.78       73.70 o
   3  12   2      378.69      454.07       18.78 o
   4  12   2      142.31      304.30       21.55 o
   5  12   2     3463.06     3653.01       82.15 o
   6  12   2       28.04       22.06       92.62 o
   7  12   2      808.94      862.84       54.49 o
   8  12   2     1078.76      959.68       67.41 o
   9  12   2      339.84      271.04       72.92 o
  10  12   2     1194.94     1005.90       85.55 o
  11  12   2       -6.97        0.21       42.94 o
  12  12   2      142.66       78.84       61.11 o
 -12  13   2       50.51       36.15       68.11 o
 -11  13   2      176.45       53.25       70.34 o
 -10  13   2      -15.50       29.54       84.53 o
  -9  13   2      188.30      244.73       46.29 o
  -8  13   2     2228.58     2055.65       85.52 o
  -7  13   2      140.75       86.69       35.89 o
  -6  13   2      247.52      265.12       34.45 o
  -5  13   2      247.52      251.06       16.86 o
  -4  13   2       27.52        5.11       38.92 o
  -3  13   2     5058.64     5323.72       87.42 o
  -2  13   2     1036.95     1141.34       24.46 o
  -1  13   2     1620.48     1564.17       30.50 o
   0  13   2     1018.14      978.60       23.90 o
   1  13   2    22133.91    21596.10      286.26 o
   2  13   2      369.28      464.89       20.08 o
   3  13   2      676.03      857.18       22.83 o
   4  13   2      605.83      574.97       28.95 o
   5  13   2      -20.90        0.08       60.00 o
   6  13   2      381.82      327.22       37.00 o
   7  13   2      641.02      681.77       41.04 o
   8  13   2      993.58      847.19       61.38 o
   9  13   2       69.68       69.98       55.48 o
  10  13   2      727.94      693.48       78.80 o
  11  13   2      742.40      891.47      107.90 o
  12  13   2      102.42        4.92      104.88 o
 -12  14   2      345.59      202.79       68.74 o
 -11  14   2      160.95        7.87       82.46 o
 -10  14   2      163.22       96.14       62.76 o
  -9  14   2      704.25      744.70       61.31 o
  -8  14   2     6818.48     7088.70      190.43 o
  -7  14   2     1208.88     1242.99       55.64 o
  -6  14   2       62.53       89.55       37.59 o
  -5  14   2      646.24      641.41       30.80 o
  -4  14   2      408.82      468.08       16.06 o
  -3  14   2      488.95      397.69       18.48 o
  -2  14   2       55.74       21.14       11.29 o
  -1  14   2      256.41      246.34       14.81 o
   0  14   2     1079.28     1495.74       26.05 o
   1  14   2     1682.67     1566.96       37.69 o
   2  14   2      991.84      723.96       28.95 o
   3  14   2     2196.53     2174.23       46.93 o
   4  14   2      153.29      237.15       22.44 o
   5  14   2       53.82        6.73       23.81 o
   6  14   2     2520.35     2395.35       77.93 o
   7  14   2       29.44       60.28       44.83 o
   8  14   2       26.13        0.16      161.14 o
   9  14   2     1175.61     1298.61       80.70 o
  10  14   2       43.37        1.95       53.56 o
  11  14   2      216.00      180.67       76.81 o
  12  14   2       14.11       35.51      123.61 o
 -11  15   2      -43.72       21.16       76.86 o
 -10  15   2      233.07      227.82       65.95 o
  -9  15   2      873.73      926.51       62.42 o
  -8  15   2       45.12        8.22       35.73 o
  -7  15   2       64.45      113.12       25.26 o
  -6  15   2      305.01      368.66       30.94 o
  -5  15   2     2535.33     2685.11       69.43 o
  -4  15   2     3114.51     3302.66       63.14 o
  -3  15   2      332.53      284.10       15.91 o
  -2  15   2      511.07      575.21       18.01 o
  -1  15   2     1829.16     1806.23       41.21 o
   0  15   2        0.00        0.55        3.52 o
   1  15   2      196.66      181.44       16.46 o
   2  15   2      562.46      656.93       22.79 o
   3  15   2      221.22      205.22       19.83 o
   4  15   2     1418.60     1379.09       45.64 o
   5  15   2      367.37      372.80       29.57 o
   6  15   2     1190.24     1047.22       46.07 o
   7  15   2      590.68      609.66       58.91 o
   8  15   2      955.43      994.57       72.99 o
   9  15   2     1164.28     1007.50       71.79 o
  10  15   2      172.27      113.77       58.32 o
  11  15   2      171.93      210.36       60.98 o
 -11  16   2       39.54        0.40       96.43 o
 -10  16   2       78.56       29.93       70.47 o
  -9  16   2       40.24       65.85       24.39 o
  -8  16   2       73.16       35.77       57.67 o
  -7  16   2     1610.90     1833.06       60.35 o
  -6  16   2     1294.58     1504.61       45.09 o
  -5  16   2     2781.11     2401.32       70.37 o
  -4  16   2      839.25     1030.66       30.45 o
  -3  16   2     1122.30     1196.29       39.21 o
  -2  16   2       55.39       13.92       18.84 o
  -1  16   2       48.77       16.73       14.66 o
   0  16   2     1494.72     1583.83       38.68 o
   1  16   2      904.39      823.93       28.85 o
   2  16   2      231.50      274.66       19.59 o
   3  16   2     3914.39     3678.95       83.65 o
   4  16   2      523.27      675.97       32.59 o
   5  16   2      290.90      255.36       29.19 o
   6  16   2      527.10      461.61       39.58 o
   7  16   2     1414.42     1575.83       78.57 o
   8  16   2       13.94        0.87       81.97 o
   9  16   2       48.42       60.31       68.75 o
  10  16   2     -114.97        3.73       68.74 o
  11  16   2      415.44      429.74       73.05 o
 -11  17   2      200.14       53.12       96.94 o
 -10  17   2      210.25      248.36       68.73 o
  -9  17   2      298.39      290.33       75.22 o
  -8  17   2       79.95       94.57       58.40 o
  -7  17   2      372.94      411.93       37.15 o
  -6  17   2       10.45        0.88       32.86 o
  -5  17   2      490.52      647.33       33.63 o
  -4  17   2      819.39      858.29       35.13 o
  -3  17   2      100.86       39.20       24.11 o
  -2  17   2     1174.39     1026.25       37.36 o
  -1  17   2       94.24      110.39       22.56 o
   0  17   2      721.14      827.58       28.26 o
   1  17   2      601.48      678.01       27.75 o
   2  17   2      224.18      310.51       24.51 o
   3  17   2     2237.99     2350.47       61.25 o
   4  17   2       73.33       55.98       23.55 o
   5  17   2      291.07      320.08       27.86 o
   6  17   2     3062.08     2988.79       80.85 o
   7  17   2     2549.79     2620.98       86.74 o
   8  17   2        1.39        0.03       35.56 o
   9  17   2       75.25      127.11       50.99 o
  10  17   2       38.32       20.54       75.37 o
  11  17   2      441.05      350.80       75.26 o
 -10  18   2        0.00        9.12       12.32 o
  -9  18   2      102.25       21.96       55.44 o
  -8  18   2        1.92       18.71       47.86 o
  -7  18   2       78.39        7.73       52.52 o
  -6  18   2       85.35       72.52       42.04 o
  -5  18   2      220.52      276.27       35.91 o
  -4  18   2       -1.74       26.32        6.50 o
  -3  18   2       52.08       39.25       31.08 o
  -2  18   2       31.18       27.08       47.85 o
  -1  18   2      330.61      265.32       31.21 o
   0  18   2     3231.91     3289.95       83.08 o
   1  18   2      200.67      252.41       31.55 o
   2  18   2       53.82      157.28       20.65 o
   3  18   2      942.02      986.45       59.85 o
   4  18   2      388.97      328.51       38.57 o
   5  18   2      495.05      565.02       36.23 o
   6  18   2       10.45        0.06       45.68 o
   7  18   2      128.73       71.16       38.07 o
   8  18   2       47.03        9.07       42.17 o
   9  18   2      761.21      857.04       66.90 o
  10  18   2       80.48      114.12      121.91 o
 -10  19   2      107.82      147.37       79.06 o
  -9  19   2      109.22      148.41       65.07 o
  -8  19   2      259.72      322.85       66.79 o
  -7  19   2      210.94      174.44       62.55 o
  -6  19   2      228.54        3.73       58.81 o
  -5  19   2      355.87      362.47       55.34 o
  -4  19   2        6.97       79.43       13.60 o
  -3  19   2      237.25      233.61       44.97 o
  -2  19   2      786.12      744.15       41.84 o
  -1  19   2       58.88       14.61       24.83 o
   0  19   2        8.71        1.57       29.65 o
   1  19   2     3424.91     3537.96       95.58 o
   2  19   2     4770.00     5117.38      121.22 o
   3  19   2     1067.26      980.65       46.60 o
   4  19   2      173.67       94.46       34.27 o
   5  19   2      908.92      853.90       50.93 o
   6  19   2      644.33      697.95       54.28 o
   7  19   2      348.20      314.53       47.83 o
   8  19   2     1178.04     1268.00       83.37 o
   9  19   2      320.68      458.75       86.46 o
  10  19   2      121.93       49.88       97.57 o
  -9  20   2      151.54      128.71       59.31 o
  -8  20   2      802.67      724.45       82.41 o
  -7  20   2     1575.72     1243.42       91.35 o
  -6  20   2      207.11      312.20       60.04 o
  -5  20   2      876.35      788.46       69.05 o
  -4  20   2      419.62      306.44       53.87 o
  -3  20   2      -36.58        7.13       26.02 o
  -2  20   2      542.08      386.39       37.73 o
  -1  20   2       25.95       15.08       30.07 o
   0  20   2     3181.92     3133.84       89.64 o
   1  20   2       46.86       12.55       30.47 o
   2  20   2      654.08      496.94       41.43 o
   3  20   2       52.08       43.07       33.27 o
   4  20   2       59.05        4.64       34.72 o
   5  20   2       99.11       29.48       34.06 o
   6  20   2      305.35      351.33       59.96 o
   7  20   2      -43.20       11.53       59.34 o
   8  20   2      447.32      220.54       78.20 o
   9  20   2       99.46       18.95       75.49 o
  -9  21   2      201.89      248.76       80.26 o
  -8  21   2       80.30       77.99       61.64 o
  -7  21   2      144.23       72.77       62.59 o
  -6  21   2       15.68        1.99      110.72 o
  -5  21   2     1564.57     1493.95       88.88 o
  -4  21   2      113.40       68.96       50.34 o
  -3  21   2       28.04       29.59      127.17 o
  -2  21   2       50.17      101.26       26.13 o
  -1  21   2       22.82       61.09       69.45 o
   0  21   2      252.57      191.38       35.67 o
   1  21   2     2588.63     2363.33      101.16 o
   2  21   2       74.90       39.85       29.73 o
   3  21   2       26.13        0.73       69.54 o
   4  21   2      121.58        4.24       39.61 o
   5  21   2      -32.92       28.39      117.18 o
   6  21   2      -85.35        0.80       60.61 o
   7  21   2      104.86       17.61       92.84 o
   8  21   2       45.64        1.25       67.60 o
   9  21   2      345.59      339.21      136.22 o
  -8  22   2      663.31      575.75       75.47 o
  -7  22   2     1925.84     1689.97      116.36 o
  -6  22   2       62.53       29.01       54.98 o
  -5  22   2      140.75      239.32      103.09 o
  -4  22   2      694.49      525.77       66.07 o
  -3  22   2      167.22      189.34       51.82 o
  -2  22   2      354.82      401.74       51.57 o
  -1  22   2      106.26       47.39       40.81 o
   0  22   2      909.27      769.33       51.94 o
   1  22   2      -36.41        1.37       45.20 o
   2  22   2       31.35       53.90       45.64 o
   3  22   2      378.34      486.12       37.60 o
   4  22   2       71.24       88.21       72.14 o
   5  22   2       92.32       76.56       54.37 o
   6  22   2      -15.85        0.43       77.42 o
   7  22   2       64.28        0.06       88.31 o
   8  22   2      100.68       66.58      111.86 o
  -7  23   2      -20.73       55.38      138.39 o
  -6  23   2      167.05      183.56       70.64 o
  -5  23   2      161.82      173.51       61.55 o
  -4  23   2      183.07      123.03       55.06 o
  -3  23   2       33.10        1.82      181.28 o
  -2  23   2      407.60      382.70       53.31 o
  -1  23   2      -90.75        7.23       39.50 o
   0  23   2      432.16      418.18       39.66 o
   1  23   2       66.02       23.96       41.13 o
   2  23   2       81.69       44.11       36.29 o
   3  23   2      105.91       22.66       46.81 o
   4  23   2      431.82      430.61       56.45 o
   5  23   2      -60.62        0.60       59.19 o
   6  23   2       83.61       78.33       89.91 o
   7  23   2      121.41      172.87       63.87 o
  -6  24   2      402.73      394.77       74.28 o
  -5  24   2      -41.63        0.73       95.88 o
  -4  24   2      318.77      253.69       64.05 o
  -3  24   2      109.74       50.57       46.22 o
  -2  24   2      599.39      414.87       62.22 o
  -1  24   2      421.89      458.66       54.07 o
   0  24   2       12.02       31.68       50.33 o
   1  24   2       13.76        6.93       45.77 o
   2  24   2       33.27       64.25       95.08 o
   3  24   2       93.89       17.04       53.89 o
   4  24   2      184.99      214.19       54.31 o
   5  24   2       72.81       76.16       62.05 o
   6  24   2      718.88      624.20       89.41 o
  -5  25   2      -18.99       31.16      115.90 o
  -4  25   2      -22.82        2.29      152.46 o
  -3  25   2      247.00      137.08       58.93 o
  -2  25   2      -60.97        0.83       46.39 o
  -1  25   2      407.43      456.86       60.39 o
   0  25   2      405.34      379.27       55.90 o
   1  25   2       95.98        5.19       53.01 o
   2  25   2       71.24       44.50       41.94 o
   3  25   2       24.56       16.83       96.78 o
   4  25   2       64.28       28.25       75.98 o
   5  25   2      796.74      929.49       87.10 o
  -4  26   2       87.09       45.14       56.57 o
  -3  26   2      215.65       51.08       60.86 o
  -2  26   2      313.19      459.49       60.38 o
  -1  26   2       95.98      106.52       48.85 o
   0  26   2       51.91       15.19       62.01 o
   1  26   2      222.96      352.93      139.35 o
   2  26   2      172.45      182.01       58.97 o
   3  26   2       64.10       15.32       80.86 o
   4  26   2       95.46       78.92       86.01 o
  -2  27   2       28.04       18.44       96.75 o
  -1  27   2      -13.94        2.91      116.50 o
   0  27   2       17.42       24.75      154.68 o
   1  27   2      -66.19       25.75       59.57 o
   2  27   2      159.56       32.67       94.06 o
 -14   1   3      102.60       13.47       76.58 o
 -13   1   3      199.10       28.23       78.02 o
 -12   1   3       78.04       29.91       80.17 o
 -11   1   3      307.97      266.29       46.09 o
 -10   1   3      -48.60        0.28       35.16 o
  -9   1   3       80.30      111.33       29.68 o
  -8   1   3      130.82       27.07       31.05 o
  -7   1   3      -18.99        1.75       53.54 o
  -6   1   3     7708.41     9010.21      128.39 o
  -5   1   3      128.55      190.75       18.50 o
  -4   1   3     6980.47     8043.00       90.65 o
  -3   1   3    10050.39    12273.29      117.26 o
  -2   1   3    12457.51        0.00      130.78 x
  -1   1   3      455.16        0.00        9.03 x
   0   1   3     2926.21        0.00       36.51 x
   1   1   3     8012.02        0.00       97.18 x
   2   1   3     4374.25        0.00       61.02 x
   3   1   3    23288.96    23638.69      254.84 o
   4   1   3      212.69      114.86       15.15 o
   5   1   3    14590.81    15059.17      196.63 o
   6   1   3     4350.73     4484.57       91.33 o
   7   1   3      622.03      571.15       42.03 o
   8   1   3      965.88     1026.41       44.21 o
   9   1   3       76.47       96.59       47.48 o
  10   1   3      456.90      488.31       50.76 o
  11   1   3        1.92       14.07       20.54 o
  12   1   3      237.59      377.56       49.39 o
  13   1   3      131.86      204.89       74.39 o
  14   1   3       -6.79       11.72       57.58 o
 -14   2   3       93.71      188.46      142.84 o
 -13   2   3      143.01       86.16       60.00 o
 -12   2   3     3547.20     3808.82      121.87 o
 -11   2   3       41.81      115.11       51.99 o
 -10   2   3      113.05      226.08       39.69 o
  -9   2   3     1012.91     1008.30       46.51 o
  -8   2   3      883.14      872.66       42.13 o
  -7   2   3     2686.35     2744.38       63.28 o
  -6   2   3      486.16      414.90       28.78 o
  -5   2   3     1363.21     1804.33       30.79 o
  -4   2   3    12603.48    10976.13      140.91 o
  -3   2   3    73973.92    71665.53      783.92 o
  -2   2   3    32845.18        0.00      295.08 x
  -1   2   3     1692.43        0.00       22.35 x
   0   2   3    37241.37        0.00      448.21 x
   1   2   3      303.09        0.00       10.22 x
   2   2   3     4420.93        0.00       66.64 x
   3   2   3     6265.07     6238.23       86.27 o
   4   2   3       79.95       30.94       13.47 o
   5   2   3     6950.68     7521.09      107.82 o
   6   2   3     9063.95     9717.59      155.42 o
   7   2   3        5.05       24.90       23.24 o
   8   2   3     2449.80     2554.43       74.40 o
   9   2   3       48.95       83.12       47.49 o
  10   2   3     1367.39     1353.44       61.83 o
  11   2   3       82.04      160.62       43.27 o
  12   2   3      637.19      558.54       77.15 o
  13   2   3       57.31       10.50       99.55 o
  14   2   3      436.52      320.52      103.47 o
 -14   3   3       45.29      162.35       62.71 o
 -13   3   3     1322.62     1136.03       98.54 o
 -12   3   3       -6.79       21.16       69.28 o
 -11   3   3      366.15      394.85       52.97 o
 -10   3   3      164.78      146.53       36.95 o
  -9   3   3     2417.58     2431.26       80.11 o
  -8   3   3     2122.32     2178.31       63.45 o
  -7   3   3     1843.97     2114.45       55.65 o
  -6   3   3      186.91       38.24       25.14 o
  -5   3   3     4311.89     4481.07       65.77 o
  -4   3   3     3151.09     3297.11       44.50 o
  -3   3   3     5610.29     6233.15       59.44 o
  -2   3   3      597.12      395.36       11.26 o
  -1   3   3    27950.62        0.00      293.15 x
   0   3   3     4476.32        0.00       47.48 x
   1   3   3     8796.22        0.00       94.30 x
   2   3   3     1311.12     1225.19       21.19 o
   3   3   3     5404.58     5294.71       71.24 o
   4   3   3      406.21      327.99       17.77 o
   5   3   3      537.03      701.49       28.43 o
   6   3   3     8559.85     8083.63      155.19 o
   7   3   3     1506.22     1594.16       48.73 o
   8   3   3      283.58      220.58       29.68 o
   9   3   3      285.84      436.20       40.46 o
  10   3   3       53.65       24.28       39.34 o
  11   3   3      409.17      411.26       56.33 o
  12   3   3       20.90       10.08       73.98 o
  13   3   3      804.06      792.35       99.30 o
  14   3   3       73.16       44.72       69.68 o
 -14   4   3       74.90       82.07       83.76 o
 -13   4   3       34.84       28.41      167.14 o
 -12   4   3      699.37      660.91       74.17 o
 -11   4   3     1440.37     1126.79       68.01 o
 -10   4   3      210.77      228.74       40.70 o
  -9   4   3       74.90       20.72       36.70 o
  -8   4   3     1622.75     1777.13       52.14 o
  -7   4   3     8970.93     8330.89      162.85 o
  -6   4   3      112.87      161.42       23.83 o
  -5   4   3     8554.45     6975.82      120.15 o
  -4   4   3    42969.59    45780.17      426.11 o
  -3   4   3     4158.08     4608.75       53.83 o
  -2   4   3     1687.72     1431.72       24.02 o
  -1   4   3      370.85        0.00       10.53 x
   0   4   3     4303.87        0.00       46.64 x
   1   4   3    26279.79        0.00      277.43 x
   2   4   3    11974.83    13702.98      136.97 o
   3   4   3     7864.66     6952.15      100.63 o
   4   4   3     6037.93     7026.66       85.25 o
   5   4   3    13555.43    13459.42      252.77 o
   6   4   3       26.13       21.17       80.28 o
   7   4   3     1408.84     1396.13       61.62 o
   8   4   3     3107.89     3100.03      106.03 o
   9   4   3      938.53     1099.21       65.08 o
  10   4   3      850.39      981.57       67.88 o
  11   4   3      564.20      624.34       72.21 o
  12   4   3        0.00        0.25       15.85 o
  13   4   3       41.81      108.26       80.08 o
  14   4   3       81.35        1.69      113.21 o
 -13   5   3      602.00      542.60       80.11 o
 -12   5   3       45.29       29.93       39.32 o
 -11   5   3      257.80       94.11       62.76 o
 -10   5   3       29.61       22.47       79.07 o
  -9   5   3     2225.97     2111.22       70.72 o
  -8   5   3       64.28       82.03       38.59 o
  -7   5   3      566.46      665.21       29.52 o
  -6   5   3      266.16      161.58       23.45 o
  -5   5   3      234.98      198.21       14.88 o
  -4   5   3      142.49      296.58       13.85 o
  -3   5   3       64.28      178.44        7.27 o
  -2   5   3     3151.09     3407.85       42.13 o
  -1   5   3      452.72      524.47        7.02 o
   0   5   3     5901.19     4581.72       64.48 o
   1   5   3    18405.38    17328.76      198.12 o
   2   5   3     2394.23     2829.10       36.71 o
   3   5   3     1556.91     1126.85       28.15 o
   4   5   3     1566.31     1170.71       31.77 o
   5   5   3     1862.43     2054.19       57.43 o
   6   5   3      209.20      288.54       35.13 o
   7   5   3      998.98     1040.98       52.43 o
   8   5   3     1316.00     1145.29       65.17 o
   9   5   3      187.78      143.12       48.42 o
  10   5   3      153.11      165.23       53.66 o
  11   5   3       20.90        5.27       50.95 o
  12   5   3      -13.94       15.25       85.36 o
  13   5   3       81.87       88.95       92.74 o
 -13   6   3      414.57      142.96       83.20 o
 -12   6   3       26.30      119.65       87.98 o
 -11   6   3      523.79      509.36       64.68 o
 -10   6   3       78.04       88.89       54.11 o
  -9   6   3       60.62       34.55       53.38 o
  -8   6   3     2900.95     2595.40       68.60 o
  -7   6   3      779.32      789.11       31.94 o
  -6   6   3     7964.99     7578.35      142.07 o
  -5   6   3      216.00      270.95       17.12 o
  -4   6   3      184.29       77.16       12.32 o
  -3   6   3     1905.29     2340.92       32.89 o
  -2   6   3     1341.78     1355.69       24.39 o
  -1   6   3   138535.00   129527.10     2680.08 o
   0   6   3     4925.73     4404.62       55.72 o
   1   6   3     9756.70    11278.83      103.17 o
   2   6   3      172.97      129.75       12.57 o
   3   6   3    11584.48    12504.97      139.40 o
   4   6   3     3491.63     3513.66       59.53 o
   5   6   3     1241.97     1368.63       53.47 o
   6   6   3     1356.94     1153.56       52.94 o
   7   6   3     8819.56     8790.99      197.75 o
   8   6   3     1754.09     1485.50       78.56 o
   9   6   3     2435.17     2402.96       95.72 o
  10   6   3     2550.48     2717.29      105.66 o
  11   6   3      412.31      459.85       63.89 o
  12   6   3       83.26       11.18       69.41 o
  13   6   3       24.39       80.68       98.01 o
 -13   7   3      745.88      704.36       91.84 o
 -12   7   3      509.33      414.87       65.12 o
 -11   7   3      142.14      101.01       64.59 o
 -10   7   3      384.09      567.51       61.42 o
  -9   7   3      123.15      143.88       48.46 o
  -8   7   3       15.68       13.59       53.14 o
  -7   7   3      107.82       48.80       24.78 o
  -6   7   3     2582.88     2565.36       78.67 o
  -5   7   3      687.35      469.50       25.13 o
  -4   7   3      250.31      313.31       14.74 o
  -3   7   3       78.39      187.19       10.80 o
  -2   7   3      513.86      580.39       11.46 o
  -1   7   3    14090.54    14445.35      138.94 o
   0   7   3    16602.17    18385.90      172.37 o
   1   7   3      160.43        8.71        9.98 o
   2   7   3    11338.52    11598.98      137.94 o
   3   7   3    38411.39    39811.15      408.93 o
   4   7   3     3603.28     3186.69       60.31 o
   5   7   3     2073.55     1998.40       68.71 o
   6   7   3     3486.23     3299.42       98.01 o
   7   7   3      532.15      614.97       43.00 o
   8   7   3      -48.60       48.20       30.59 o
   9   7   3       57.13      192.78       48.25 o
  10   7   3     1328.54     1340.97       82.96 o
  11   7   3      865.72     1020.49       80.71 o
  12   7   3      373.81      213.26       76.26 o
  13   7   3       54.00       99.33       88.88 o
 -13   8   3       60.79        4.37       74.02 o
 -12   8   3      -85.00        7.05       34.66 o
 -11   8   3      365.62      378.76       66.86 o
 -10   8   3      452.89      464.64       69.75 o
  -9   8   3     7021.23     7769.68      220.46 o
  -8   8   3      413.35      528.95       38.70 o
  -7   8   3       65.84      116.10       39.57 o
  -6   8   3      170.53      132.04       36.52 o
  -5   8   3       95.46      105.92       21.76 o
  -4   8   3      595.73      417.06       15.32 o
  -3   8   3     3084.90     3266.82       48.98 o
  -2   8   3    20276.18    20783.32      215.29 o
  -1   8   3     1915.56     2292.70       25.62 o
   0   8   3     6847.74     6263.37       80.13 o
   1   8   3     1673.09     1515.20       23.90 o
   2   8   3     7223.99     7921.82       88.75 o
   3   8   3     2426.29     2599.93       45.57 o
   4   8   3     1328.37     1111.44       33.38 o
   5   8   3     2366.02     2602.48       57.73 o
   6   8   3       36.75        0.04       42.50 o
   7   8   3      155.20      221.88       38.13 o
   8   8   3      -12.54       34.92       52.55 o
   9   8   3     3639.52     3852.28      129.76 o
  10   8   3     2978.29     3227.81      121.77 o
  11   8   3      602.00      519.71       74.13 o
  12   8   3       29.79       66.08      241.84 o
  13   8   3      219.13      278.64       65.13 o
 -13   9   3      254.32      292.25       68.79 o
 -12   9   3      111.31        0.00       64.90 o
 -11   9   3        0.00       49.85       10.35 o
 -10   9   3      646.07      816.43       72.29 o
  -9   9   3      598.69      699.62       62.14 o
  -8   9   3       69.50       47.18       44.51 o
  -7   9   3      123.33      154.80       35.68 o
  -6   9   3     2204.72     2192.64       57.26 o
  -5   9   3      127.16      152.62       18.65 o
  -4   9   3     4810.59     4963.40       81.05 o
  -3   9   3     4219.22     4301.36       59.62 o
  -2   9   3      209.03      423.64       13.98 o
  -1   9   3      231.32      472.34        9.13 o
   0   9   3     3977.44     4302.65       47.30 o
   1   9   3    10865.25    10303.34      108.84 o
   2   9   3     7901.41     8474.14       96.75 o
   3   9   3     6755.42     6518.57      103.04 o
   4   9   3       62.53        0.02       22.71 o
   5   9   3     5632.24     6092.82      110.75 o
   6   9   3       48.60       12.95       34.76 o
   7   9   3     2555.71     2634.90       89.73 o
   8   9   3     1456.05     1499.76       72.64 o
   9   9   3     7436.67     7714.22      211.20 o
  10   9   3      216.00      161.16       63.09 o
  11   9   3      234.46       31.24       71.34 o
  12   9   3      194.05      151.80       74.41 o
  13   9   3      -31.18        0.03      348.13 o
 -13  10   3      604.44      641.56       93.02 o
 -12  10   3     1182.22     1017.34       98.54 o
 -11  10   3     1703.40     1588.20       95.64 o
 -10  10   3      139.35       75.42       49.95 o
  -9  10   3     2252.27     2660.03       88.21 o
  -8  10   3      488.25      490.46       45.02 o
  -7  10   3     2288.68     2220.26       82.50 o
  -6  10   3      346.81      339.39       28.11 o
  -5  10   3     1552.55     1048.07       45.32 o
  -4  10   3      105.91       24.19       12.32 o
  -3  10   3       46.86       11.85       11.72 o
  -2  10   3    14117.54    14542.36      180.63 o
  -1  10   3     3250.90     3929.04       45.75 o
   0  10   3     1531.47     1486.49       22.91 o
   1  10   3        6.97      107.74        7.17 o
   2  10   3     6153.59     5682.55       85.42 o
   3  10   3    42482.03    38538.91      516.21 o
   4  10   3      120.02      126.65       22.86 o
   5  10   3     1210.79     1260.02       41.07 o
   6  10   3      803.19     1031.91       46.46 o
   7  10   3     1440.72     1769.26       65.60 o
   8  10   3      132.21       97.78       37.78 o
   9  10   3      820.43      598.68       62.16 o
  10  10   3     1494.72     1456.43       83.74 o
  11  10   3      967.62      907.26       84.95 o
  12  10   3      553.40      537.50       83.20 o
  13  10   3     -132.38       33.36      140.05 o
 -13  11   3      184.47       71.88       69.82 o
 -12  11   3      422.41      270.56       85.85 o
 -11  11   3      104.51       26.61       94.29 o
 -10  11   3       25.95       34.05      100.18 o
  -9  11   3      687.53      480.70       60.97 o
  -8  11   3       -8.71        0.89       56.90 o
  -7  11   3       52.26       80.00       27.45 o
  -6  11   3     1267.75     1470.16       52.58 o
  -5  11   3     5513.27     6032.47      109.46 o
  -4  11   3      216.69      288.75       12.93 o
  -3  11   3     1589.65     1107.27       28.38 o
  -2  11   3     5579.29     5865.86       82.05 o
  -1  11   3     3335.73     2531.73       50.97 o
   0  11   3     9092.17     8135.14      108.03 o
   1  11   3       32.92       20.09       28.95 o
   2  11   3     2285.89     2170.19       42.36 o
   3  11   3      624.99      864.13       25.01 o
   4  11   3     1245.98     1139.51       35.51 o
   5  11   3     2199.32     2533.98       57.39 o
   6  11   3      -33.10       28.47       53.09 o
   7  11   3      453.24      413.83       44.01 o
   8  11   3      149.98      100.80       48.07 o
   9  11   3    10369.15    10570.59      270.37 o
  10  11   3      234.98      153.84       63.66 o
  11  11   3      291.42      324.93       80.11 o
  12  11   3      201.89      271.36      130.32 o
 -12  12   3      233.76      258.19       70.37 o
 -11  12   3       67.59        2.38      122.27 o
 -10  12   3      -38.32        7.58       74.18 o
  -9  12   3       73.16       43.97       54.61 o
  -8  12   3      858.93      749.83       57.90 o
  -7  12   3     1110.46     1226.50       47.34 o
  -6  12   3      114.97       69.71       25.71 o
  -5  12   3      660.70      763.17       21.55 o
  -4  12   3       27.87       63.25       23.53 o
  -3  12   3     4040.85     4069.27       63.77 o
  -2  12   3    29285.44    27544.79      372.47 o
  -1  12   3        0.00       27.63        1.21 o
   0  12   3     6755.42     6387.37       89.46 o
   1  12   3     5125.88     5084.43       83.96 o
   2  12   3     3988.77     4669.36       65.94 o
   3  12   3     2316.89     1901.75       50.28 o
   4  12   3      568.55      441.92       21.01 o
   5  12   3      764.69      655.87       35.37 o
   6  12   3     1149.82     1192.46       45.95 o
   7  12   3       41.63       13.53       54.48 o
   8  12   3     4604.35     4689.44      140.41 o
   9  12   3       78.39      103.29       58.48 o
  10  12   3      -18.99        0.57       79.40 o
  11  12   3      278.88      585.76       91.02 o
  12  12   3      155.20      109.21       79.42 o
 -12  13   3       83.79        0.46       90.17 o
 -11  13   3       26.83       43.83      114.73 o
 -10  13   3      119.67        0.61       48.90 o
  -9  13   3       55.57       20.97       43.02 o
  -8  13   3     1006.64     1156.77       60.58 o
  -7  13   3      546.08      422.41       43.34 o
  -6  13   3      629.17      552.37       38.19 o
  -5  13   3      703.90      786.19       22.17 o
  -4  13   3     1000.89      974.93       22.47 o
  -3  13   3      520.48      499.86       17.22 o
  -2  13   3      836.46      442.46       21.95 o
  -1  13   3     1365.30     1678.90       27.86 o
   0  13   3      969.71      813.16       22.06 o
   1  13   3      109.39       27.54       14.78 o
   2  13   3     1634.77     1742.56       37.08 o
   3  13   3     1894.83     1907.57       43.60 o
   4  13   3     2585.67     2999.01       59.65 o
   5  13   3       17.59        2.81       28.43 o
   6  13   3      562.98      540.18       42.14 o
   7  13   3     4838.64     4966.02      124.91 o
   8  13   3     1518.06     1478.28       79.41 o
   9  13   3     3827.29     3694.90      134.95 o
  10  13   3      143.01       76.35       65.48 o
  11  13   3      114.79        6.89       75.19 o
  12  13   3       19.16       24.46       89.66 o
 -12  14   3      393.84      316.91       84.61 o
 -11  14   3      838.20      831.99       86.94 o
 -10  14   3        5.40       29.12       38.82 o
  -9  14   3      -13.94       15.53       54.06 o
  -8  14   3     2741.39     2835.35       85.28 o
  -7  14   3     1606.38     1626.25       60.30 o
  -6  14   3     1687.55     1524.27       53.24 o
  -5  14   3       43.72       56.45       17.93 o
  -4  14   3     1236.05     1429.69       26.36 o
  -3  14   3     8133.95     8144.72      124.74 o
  -2  14   3      967.45      877.16       24.79 o
  -1  14   3     2631.66     2189.20       47.18 o
   0  14   3       57.31       16.45       13.47 o
   1  14   3      654.78      448.71       22.45 o
   2  14   3     6567.47     6553.81      105.00 o
   3  14   3     1753.74     1658.23       40.20 o
   4  14   3       67.59       25.68       22.55 o
   5  14   3       83.79       11.18       22.56 o
   6  14   3     1061.51     1201.87       45.90 o
   7  14   3      654.60      807.56       56.85 o
   8  14   3      370.50      410.02       49.23 o
   9  14   3     3614.08     3591.12      133.32 o
  10  14   3       78.39      132.62       72.39 o
  11  14   3      295.08      193.57       65.06 o
  12  14   3      542.25      471.81       76.34 o
 -11  15   3       86.92       50.73       72.79 o
 -10  15   3       47.03       79.22       47.68 o
  -9  15   3       41.98       97.93       35.41 o
  -8  15   3      927.38     1089.62       52.93 o
  -7  15   3      726.72      915.41       39.06 o
  -6  15   3     2122.32     2211.56       65.83 o
  -5  15   3       38.32       15.51       24.77 o
  -4  15   3       83.26       72.86       13.74 o
  -3  15   3     1156.79     1130.58       29.89 o
  -2  15   3      146.49      107.92       12.07 o
  -1  15   3     2756.72     2528.94       52.81 o
   0  15   3       97.20      143.62       14.78 o
   1  15   3     2174.58     1921.01       48.72 o
   2  15   3      705.47      726.55       26.68 o
   3  15   3     1851.63     2120.75       43.11 o
   4  15   3      448.19      368.48       34.59 o
   5  15   3       66.02      145.75       23.66 o
   6  15   3      583.19      563.53       34.26 o
   7  15   3      125.24       75.44       33.14 o
   8  15   3      160.25       86.30       50.78 o
   9  15   3       45.12       90.71       75.22 o
  10  15   3       32.92       36.00      163.52 o
  11  15   3      -43.37        4.36       88.10 o
 -11  16   3      132.21      136.85      100.51 o
 -10  16   3      272.78      182.07       61.74 o
  -9  16   3       10.45        4.17       90.24 o
  -8  16   3       65.84       56.71       57.09 o
  -7  16   3     2098.11     1874.22       73.71 o
  -6  16   3       18.99       91.11       48.69 o
  -5  16   3     4201.45     4431.03       89.40 o
  -4  16   3       12.37        3.37       31.83 o
  -3  16   3      247.70      227.31       15.68 o
  -2  16   3      373.29      458.78       18.67 o
  -1  16   3       -5.05       92.44       15.10 o
   0  16   3       61.31       90.06       15.09 o
   1  16   3     2853.22     2669.19       58.01 o
   2  16   3      879.66      815.76       30.95 o
   3  16   3     1378.71     1495.67       40.46 o
   4  16   3       51.91       23.83       29.46 o
   5  16   3     4398.81     4259.62       99.66 o
   6  16   3      451.50      572.72       38.25 o
   7  16   3      235.50      323.98       33.39 o
   8  16   3       22.64      104.41      110.77 o
   9  16   3       74.73       25.44       85.42 o
  10  16   3      116.53       52.27       54.52 o
  11  16   3      -51.91       15.64       87.44 o
 -11  17   3      -57.31       10.41       62.83 o
 -10  17   3      -41.81        0.01       64.28 o
  -9  17   3      457.94      705.62       79.51 o
  -8  17   3       55.57      110.53       52.98 o
  -7  17   3     2500.32     2240.62       73.13 o
  -6  17   3      204.15      130.06       31.98 o
  -5  17   3      390.01      392.34       31.44 o
  -4  17   3      203.80      176.16       22.66 o
  -3  17   3      787.68      856.29       33.24 o
  -2  17   3      170.53      230.51       21.16 o
  -1  17   3       92.15       56.76       19.59 o
   0  17   3     2001.61     2049.73       46.72 o
   1  17   3     2813.33     3280.85       69.19 o
   2  17   3       14.11       21.35       39.84 o
   3  17   3       74.90       71.10       24.64 o
   4  17   3      636.31      628.11       32.53 o
   5  17   3       34.66       77.35       55.87 o
   6  17   3      111.13       43.69       36.16 o
   7  17   3       45.29      127.05       51.19 o
   8  17   3      421.71      506.07       42.38 o
   9  17   3      226.79      224.19       44.77 o
  10  17   3      475.71      512.19       64.50 o
  11  17   3      160.08        7.30       87.27 o
 -10  18   3      102.95      172.48       61.81 o
  -9  18   3      183.25      207.53       55.43 o
  -8  18   3     2139.57     2300.60      103.99 o
  -7  18   3     1472.25     1555.49       84.10 o
  -6  18   3       47.21       19.84       55.75 o
  -5  18   3     2594.73     2643.24      100.61 o
  -4  18   3      318.77      394.76       22.42 o
  -3  18   3      574.48      697.55       29.30 o
  -2  18   3      774.62      628.49       32.58 o
  -1  18   3       69.50       55.63       24.83 o
   0  18   3      126.64      177.14       30.41 o
   1  18   3     1335.86     1330.02       49.17 o
   2  18   3     4190.48     3977.07      105.31 o
   3  18   3     3757.27     3705.05      100.02 o
   4  18   3       22.64        1.29       94.44 o
   5  18   3      259.54      357.60       34.98 o
   6  18   3      169.14      110.61       33.19 o
   7  18   3     1061.51     1142.49       51.61 o
   8  18   3       -5.05        4.77       50.90 o
   9  18   3      -12.37      110.36       79.28 o
  10  18   3      353.08      276.81       81.98 o
 -10  19   3      -41.63        5.14       60.00 o
  -9  19   3      417.71      325.41       75.22 o
  -8  19   3       64.45       29.46       51.73 o
  -7  19   3      600.43      806.04       55.92 o
  -6  19   3     2637.05     2475.47      111.96 o
  -5  19   3       -5.23       46.19       30.78 o
  -4  19   3      364.23      291.50       55.75 o
  -3  19   3      291.94      288.70       30.85 o
  -2  19   3      423.45      339.93       29.86 o
  -1  19   3     1396.13     1276.75       54.88 o
   0  19   3     1506.22     1507.52       53.86 o
   1  19   3     3771.55     4164.48       97.43 o
   2  19   3       34.84       26.03       64.32 o
   3  19   3      282.36      271.00       50.27 o
   4  19   3     1196.51     1009.80       53.59 o
   5  19   3      209.38      200.28       37.78 o
   6  19   3      766.26      711.20       62.21 o
   7  19   3      278.70      251.50       43.34 o
   8  19   3      484.60      689.17       55.56 o
   9  19   3      446.45      352.71      100.06 o
  10  19   3      468.22      463.32       96.96 o
  -9  20   3      753.02      519.66       80.10 o
  -8  20   3      140.75      255.15       70.39 o
  -7  20   3      -18.99        1.87      150.09 o
  -6  20   3      170.71      265.83       44.64 o
  -5  20   3     3095.17     3255.40      119.13 o
  -4  20   3     1324.19     1153.25       75.15 o
  -3  20   3     1361.81     1055.20       73.63 o
  -2  20   3      430.42      440.98       34.03 o
  -1  20   3      102.77      137.85       29.87 o
   0  20   3       92.32       62.20       28.78 o
   1  20   3      427.81      369.24       38.43 o
   2  20   3      531.28      659.44       43.97 o
   3  20   3      377.29      424.10       41.75 o
   4  20   3       -7.14       13.11       35.34 o
   5  20   3       86.75       75.11       31.50 o
   6  20   3      -24.56       12.55       59.44 o
   7  20   3      -41.81       24.02       79.21 o
   8  20   3      493.13      563.15       74.27 o
   9  20   3      109.74       32.60      118.35 o
  -9  21   3      224.88      355.92       80.74 o
  -8  21   3      199.97       67.88       77.11 o
  -7  21   3      762.25      807.69       89.24 o
  -6  21   3       29.44        9.30      102.23 o
  -5  21   3     1010.30      990.10       83.64 o
  -4  21   3       46.86       15.60       57.90 o
  -3  21   3     2288.85     2407.80      100.86 o
  -2  21   3       83.26       20.35       41.95 o
  -1  21   3      233.41      206.55       32.89 o
   0  21   3      372.59      380.96       41.89 o
   1  21   3     1224.03     1079.18       57.17 o
   2  21   3     1174.39     1174.85       53.50 o
   3  21   3      123.85        7.51       33.72 o
   4  21   3       59.22       30.33       34.59 o
   5  21   3      196.83      212.72       55.57 o
   6  21   3      273.83      328.36       59.81 o
   7  21   3      623.25      572.40       76.55 o
   8  21   3     1923.40     1702.69      126.16 o
   9  21   3      111.83       31.34       79.72 o
  -8  22   3      -34.66       13.70      178.10 o
  -7  22   3       13.76       14.43       84.49 o
  -6  22   3       -1.57       30.30       24.97 o
  -5  22   3     1292.83     1307.45       83.72 o
  -4  22   3      579.01      634.70       61.73 o
  -3  22   3      307.79      182.37       53.21 o
  -2  22   3       48.95        0.67       42.73 o
  -1  22   3      173.49      261.54       36.04 o
   0  22   3      865.72      862.77       49.72 o
   1  22   3      231.50      177.02       37.73 o
   2  22   3       -8.54       23.01       38.46 o
   3  22   3        5.05        0.97       31.96 o
   4  22   3       38.32      236.29       55.19 o
   5  22   3      573.08      621.35       71.87 o
   6  22   3       -6.79        3.36       78.86 o
   7  22   3       69.50       92.52       62.37 o
   8  22   3      278.35      314.74       73.52 o
  -7  23   3      -18.99       16.65      109.16 o
  -6  23   3       64.62        1.24       69.82 o
  -5  23   3      167.40       74.84       61.85 o
  -4  23   3       45.29       48.21       60.29 o
  -3  23   3     1371.74     1224.65       86.80 o
  -2  23   3      -15.50        7.83       79.78 o
  -1  23   3      219.65      290.87       44.29 o
   0  23   3      819.56     1066.54       73.72 o
   1  23   3     1513.01     1625.60       86.86 o
   2  23   3      -36.58        4.00       36.41 o
   3  23   3      287.06      326.30       50.88 o
   4  23   3       -1.74       43.12       17.82 o
   5  23   3       95.98        1.15       60.78 o
   6  23   3      279.23      280.89       62.69 o
   7  23   3      140.75       79.80       74.07 o
  -6  24   3        6.97        1.03       61.63 o
  -5  24   3      108.00      200.95       58.25 o
  -4  24   3       36.41        0.42       54.47 o
  -3  24   3      154.85      228.34       54.42 o
  -2  24   3      574.30      496.24       65.06 o
  -1  24   3       50.51        7.93       50.38 o
   0  24   3      363.71      451.41       51.86 o
   1  24   3       -2.09       53.60       35.87 o
   2  24   3       62.88       41.37       54.70 o
   3  24   3       38.32        3.92       70.98 o
   4  24   3      389.14      282.57       61.56 o
   5  24   3      173.67       46.51       67.53 o
   6  24   3       90.23      198.24       67.06 o
  -5  25   3      -40.06       42.42       61.86 o
  -4  25   3       10.45       79.78       64.47 o
  -3  25   3      245.26      195.53       59.41 o
  -2  25   3      -87.27       26.42       44.40 o
  -1  25   3      308.32      162.56       59.62 o
   0  25   3      396.11      329.97       56.41 o
   1  25   3      181.16      197.49       76.30 o
   2  25   3       74.55       10.41       70.87 o
   3  25   3       57.31        9.20       47.04 o
   4  25   3       46.86       20.74       72.89 o
   5  25   3      177.85      213.82       64.26 o
  -4  26   3       90.40        0.45       67.38 o
  -3  26   3      -64.28        8.94       60.37 o
  -2  26   3       31.35        1.28       98.60 o
  -1  26   3       60.97        5.30       59.22 o
   0  26   3      476.93      599.47      100.68 o
   1  26   3      -34.84       35.38      334.44 o
   2  26   3       55.57       73.53       54.45 o
   3  26   3       54.17       28.26       53.34 o
   4  26   3        3.48        0.36       34.15 o
  -2  27   3      189.52       90.67       59.06 o
  -1  27   3        6.97       21.38       70.23 o
   0  27   3       51.91       34.98       62.01 o
   1  27   3      307.27        0.09       97.20 o
   2  27   3       34.84       61.07      292.64 o
 -14   0   4      132.38      224.74       93.71 o
 -13   0   4       31.35       23.69      214.46 o
 -12   0   4       51.91       39.00       76.64 o
 -11   0   4     3183.84     2602.13      159.91 o
 -10   0   4     7995.99     7461.84      295.43 o
  -9   0   4     3251.07     3305.46      127.86 o
  -8   0   4     2741.05     2914.98      105.21 o
  -7   0   4     1761.06     1667.84       74.20 o
  -6   0   4    27273.90    26791.30      526.40 o
  -5   0   4     1836.31     1417.97       60.62 o
  -4   0   4     4826.09     6653.98       90.23 o
  -3   0   4     4551.22     4402.06       87.44 o
  -2   0   4    19173.74        0.00      294.38 x
  -1   0   4     3217.28        0.00       47.03 x
   0   0   4      298.91        0.00       14.28 x
   1   0   4     6292.77        0.00      130.99 x
   2   0   4   204466.77        0.00     5071.00 x
   3   0   4    10426.64    10666.65      168.62 o
   4   0   4    19452.79    20350.45      312.84 o
   5   0   4    14583.49    16606.45      299.26 o
   6   0   4       80.48       89.00       31.70 o
   7   0   4       17.42       44.33       77.34 o
   8   0   4       42.15       74.90       38.32 o
   9   0   4       58.88       43.43       55.39 o
  10   0   4      -13.94       14.50       66.89 o
  11   0   4      132.38      148.76       62.36 o
  12   0   4     1861.74     2183.82      117.06 o
  13   0   4     1200.51     1121.79      110.44 o
  14   0   4     1663.51     1623.94      192.65 o
 -14   1   4      217.74      186.30       78.80 o
 -13   1   4      151.37      354.24       60.22 o
 -12   1   4     1114.12     1238.65       71.10 o
 -11   1   4      224.88      327.02       46.06 o
 -10   1   4       98.77      104.86       38.25 o
  -9   1   4     1474.17     1451.53       59.26 o
  -8   1   4       82.04       55.87       28.57 o
  -7   1   4     1680.41     1581.59       48.07 o
  -6   1   4     3352.97     3336.99       67.62 o
  -5   1   4     7518.02     7410.99      115.78 o
  -4   1   4    31052.59    30529.27      338.23 o
  -3   1   4   148279.14   137252.89     2700.22 o
  -2   1   4     7770.94        0.00       85.39 x
  -1   1   4      528.67        0.00        9.61 x
   0   1   4    20698.94        0.00      228.11 x
   1   1   4      536.68        0.00       16.53 x
   2   1   4    27410.64        0.00      324.89 x
   3   1   4      485.12      853.88       18.36 o
   4   1   4    50637.41    51273.66      535.37 o
   5   1   4     9473.12     9078.22      138.07 o
   6   1   4      701.29      842.33       33.19 o
   7   1   4     3379.97     3687.40       82.52 o
   8   1   4     2391.27     2388.54       73.53 o
   9   1   4     1035.03     1095.02       52.44 o
  10   1   4      306.75      429.51       49.39 o
  11   1   4      547.83      580.42       51.73 o
  12   1   4      148.06      147.49       43.18 o
  13   1   4      278.88      253.89       65.08 o
  14   1   4      292.99      158.41      105.21 o
 -14   2   4      -45.29       17.27       59.57 o
 -13   2   4      621.33      664.01       77.34 o
 -12   2   4      330.96      187.12       47.12 o
 -11   2   4       79.78      107.02       39.61 o
 -10   2   4      336.01      415.59       43.16 o
  -9   2   4      650.08      428.98       45.62 o
  -8   2   4       54.00       59.60       26.18 o
  -7   2   4      598.69      794.10       32.74 o
  -6   2   4     1324.01     1207.74       41.30 o
  -5   2   4     4288.89     3660.85       71.23 o
  -4   2   4     1036.78     1663.88       22.81 o
  -3   2   4    69675.28    71845.77      653.09 o
  -2   2   4      186.73      188.48        7.41 o
  -1   2   4    72059.76        0.00     1774.64 x
   0   2   4     2744.01        0.00       35.23 x
   1   2   4       60.62        0.00        7.39 x
   2   2   4    20775.06    22133.11      246.65 o
   3   2   4    85793.21    87801.88      971.92 o
   4   2   4      282.01      281.95       16.24 o
   5   2   4     1153.83     1303.47       31.29 o
   6   2   4     3019.58     2598.10       66.87 o
   7   2   4     1999.00     1698.07       57.92 o
   8   2   4     1685.28     1560.17       60.02 o
   9   2   4      638.06      597.09       42.18 o
  10   2   4      -55.91        4.10       41.57 o
  11   2   4       47.21       35.27       57.10 o
  12   2   4      199.97      144.34       53.36 o
  13   2   4      355.35      341.73       72.95 o
  14   2   4     1229.08     1566.65      116.01 o
 -14   3   4      149.11       56.84       93.71 o
 -13   3   4      134.30      179.93      127.40 o
 -12   3   4      833.85      863.80       81.22 o
 -11   3   4     2694.89     2471.73       95.43 o
 -10   3   4      197.88      144.75       39.97 o
  -9   3   4       28.04        3.48       64.76 o
  -8   3   4     1354.85      943.86       51.06 o
  -7   3   4     5339.95     5471.24      113.59 o
  -6   3   4     4817.91     4483.14       96.10 o
  -5   3   4     1090.60     2110.43       24.88 o
  -4   3   4     8818.52     8238.67       98.78 o
  -3   3   4     7922.66     8617.23       85.54 o
  -2   3   4     5108.98     5227.16       62.64 o
  -1   3   4    91879.90        0.00     1439.90 x
   0   3   4     5348.14        0.00       64.87 x
   1   3   4     9605.68        0.00      102.32 x
   2   3   4      120.02      149.60       10.94 o
   3   3   4    11769.29    14212.32      141.11 o
   4   3   4       52.08       71.27       14.98 o
   5   3   4    15791.33    16271.69      278.23 o
   6   3   4      641.19      671.05       41.14 o
   7   3   4       64.28       10.45       34.73 o
   8   3   4       72.99       26.82       41.70 o
   9   3   4      580.40      593.78       54.07 o
  10   3   4      993.75      896.28       71.49 o
  11   3   4     3903.41     3584.36      148.17 o
  12   3   4      198.92      318.67       72.95 o
  13   3   4        0.00        6.18       22.88 o
  14   3   4      597.12      652.39      161.65 o
 -14   4   4      236.55      194.90       65.97 o
 -13   4   4      280.97      325.17       74.86 o
 -12   4   4       -8.88       27.38       75.94 o
 -11   4   4        1.74        0.28       19.02 o
 -10   4   4       34.84        4.85       63.17 o
  -9   4   4      175.58      103.59       35.12 o
  -8   4   4      270.34      151.60       29.79 o
  -7   4   4     1021.62     1261.92       37.87 o
  -6   4   4     1471.90     1658.58       42.52 o
  -5   4   4       20.90        6.40       34.68 o
  -4   4   4      318.77      362.13       13.38 o
  -3   4   4     7188.98     7242.81       77.84 o
  -2   4   4     5296.41     6409.54       61.02 o
  -1   4   4    19010.87    20543.37      249.19 o
   0   4   4    18437.26        0.00      181.63 x
   1   4   4     5041.92     4758.53       63.02 o
   2   4   4    90685.84    92308.80     1044.54 o
   3   4   4      295.08      177.39       13.57 o
   4   4   4     2750.28     3430.06       46.37 o
   5   4   4      518.21      511.29       37.19 o
   6   4   4      526.05      396.74       36.41 o
   7   4   4      378.34      495.09       34.63 o
   8   4   4      369.63      176.39       49.63 o
   9   4   4      708.60      569.27       61.84 o
  10   4   4      641.19      657.14       54.75 o
  11   4   4      109.57       17.64       76.83 o
  12   4   4     2517.04     2861.20      123.82 o
  13   4   4      319.29      175.72       76.58 o
 -13   5   4      363.19      531.06       65.63 o
 -12   5   4      -22.64      100.86      192.19 o
 -11   5   4     2865.77     3181.53      122.46 o
 -10   5   4      751.45      773.34       51.37 o
  -9   5   4      391.58      429.85       39.00 o
  -8   5   4       67.93       26.38       22.71 o
  -7   5   4      724.63      706.44       32.48 o
  -6   5   4     3390.95     2913.38       67.06 o
  -5   5   4     2034.19     3002.16       43.44 o
  -4   5   4       25.95        0.21       29.36 o
  -3   5   4     1689.99     1242.54       24.02 o
  -2   5   4     2277.18     1960.85       27.96 o
  -1   5   4    11724.52    11603.15      149.21 o
   0   5   4     1682.67     1445.29       22.24 o
   1   5   4    48171.23    48268.85      458.31 o
   2   5   4    78553.88    80613.09      865.52 o
   3   5   4    14455.99    14493.78      161.11 o
   4   5   4     1741.37     1387.24       35.51 o
   5   5   4     1106.28      968.90       51.40 o
   6   5   4      515.43      323.02       35.97 o
   7   5   4     2552.92     3062.92       79.95 o
   8   5   4      222.96      194.74       47.78 o
   9   5   4     1415.81     1528.82       70.90 o
  10   5   4      114.79      161.54       57.89 o
  11   5   4       59.22      134.01       44.36 o
  12   5   4      532.85      525.53       74.03 o
  13   5   4       -1.74        0.03       26.65 o
 -13   6   4       98.94      139.48       76.25 o
 -12   6   4     4320.07     3973.80      163.96 o
 -11   6   4       85.53        5.74       57.26 o
 -10   6   4     1027.54      967.70       72.75 o
  -9   6   4       73.16       70.17       36.83 o
  -8   6   4       12.19        7.41       48.02 o
  -7   6   4      844.99      820.28       30.50 o
  -6   6   4       31.35       69.98       31.08 o
  -5   6   4     4468.13     4472.80       69.78 o
  -4   6   4     2336.93     2923.74       38.36 o
  -3   6   4     2174.41     2366.14       34.98 o
  -2   6   4      578.48      281.96       11.13 o
  -1   6   4     9909.82    10485.63       99.91 o
   0   6   4    15459.67    18694.15      155.84 o
   1   6   4     6605.61     6992.61       78.04 o
   2   6   4     1460.58     1859.65       24.07 o
   3   6   4     3728.35     3496.06       53.52 o
   4   6   4       19.34       12.61       33.01 o
   5   6   4     2670.32     2599.56       73.80 o
   6   6   4      271.56      560.83       31.89 o
   7   6   4      226.27      310.54       40.21 o
   8   6   4       31.53       47.40       76.99 o
   9   6   4      144.58       54.18       53.92 o
  10   6   4       72.81      101.68       43.44 o
  11   6   4      -11.84      175.51       89.66 o
  12   6   4        3.48       24.20       31.69 o
  13   6   4       24.39       27.37      175.68 o
 -13   7   4      340.54      441.56       70.37 o
 -12   7   4      369.46      280.03       77.54 o
 -11   7   4     2028.09     1986.40      105.37 o
 -10   7   4      283.06      276.54       62.62 o
  -9   7   4      398.37      393.34       39.92 o
  -8   7   4      -13.94       22.74       40.71 o
  -7   7   4     1128.05     1092.30       38.27 o
  -6   7   4     1040.61     1390.27       35.05 o
  -5   7   4     1178.57     1233.46       30.06 o
  -4   7   4    10480.98    10230.58      132.61 o
  -3   7   4     1741.72     1486.37       29.59 o
  -2   7   4      931.22     1436.69       15.28 o
  -1   7   4       29.79       17.31       11.16 o
   0   7   4    34899.22    38018.78      327.67 o
   1   7   4    17794.15    15517.91      184.33 o
   2   7   4     3958.80     4156.88       58.03 o
   3   7   4     1741.37     2104.36       33.17 o
   4   7   4     1231.69     1337.99       39.70 o
   5   7   4      118.62      182.64       31.32 o
   6   7   4     4659.57     4331.16      117.43 o
   7   7   4     2275.44     2344.73       72.70 o
   8   7   4     1055.76     1065.41       63.73 o
   9   7   4      313.54      272.96       43.62 o
  10   7   4       71.42        1.38       79.66 o
  11   7   4      428.51      429.97       70.80 o
  12   7   4      933.13      631.10       78.60 o
  13   7   4       53.82       36.00       85.79 o
 -13   8   4        0.00       86.90       11.51 o
 -12   8   4       21.25      167.27      108.50 o
 -11   8   4      522.39      514.33       71.16 o
 -10   8   4       88.49       56.51       52.88 o
  -9   8   4     2962.79     3538.91      110.54 o
  -8   8   4     1849.54     1811.98       71.13 o
  -7   8   4      420.15      654.54       35.95 o
  -6   8   4     4683.96     4494.79       92.29 o
  -5   8   4      779.32      889.29       27.92 o
  -4   8   4     3837.22     4103.59       62.16 o
  -3   8   4     2799.92     2992.55       44.43 o
  -2   8   4     2232.41     2907.17       29.74 o
  -1   8   4     2339.71     2419.95       30.23 o
   0   8   4      288.98      144.55        9.98 o
   1   8   4      685.26      461.93       15.57 o
   2   8   4     4056.00     5575.87       53.09 o
   3   8   4      664.18      673.97       21.85 o
   4   8   4       43.72        0.81       26.18 o
   5   8   4     3055.63     2752.51       82.99 o
   6   8   4     1673.26     2025.59       63.52 o
   7   8   4      137.61      118.57       40.78 o
   8   8   4      482.16      394.21       53.97 o
   9   8   4      812.94      792.45       56.94 o
  10   8   4     1676.23     1693.26       90.40 o
  11   8   4     2311.15     1909.48      114.90 o
  12   8   4      748.84      643.11       77.23 o
  13   8   4       68.11      116.34       95.13 o
 -13   9   4      705.64      676.53       92.88 o
 -12   9   4      225.05      304.50       72.61 o
 -11   9   4       46.86       54.65       40.06 o
 -10   9   4       -5.05       52.08       32.57 o
  -9   9   4      942.54      772.89       66.44 o
  -8   9   4      844.30      837.63       52.30 o
  -7   9   4      714.87      791.98       52.37 o
  -6   9   4      186.21      102.87       24.98 o
  -5   9   4    15496.94    16915.52      218.27 o
  -4   9   4    12782.55    12222.76      179.34 o
  -3   9   4       19.16      136.14        7.49 o
  -2   9   4     1444.73     1322.67       20.63 o
  -1   9   4    14842.17    16311.00      157.58 o
   0   9   4     4397.41     4019.25       49.88 o
   1   9   4      347.86      209.42       12.44 o
   2   9   4        8.88        0.06       13.43 o
   3   9   4    15297.67    13385.34      207.44 o
   4   9   4    34283.29    32651.04      481.37 o
   5   9   4      -48.77        2.98       29.68 o
   6   9   4      323.99      481.23       38.72 o
   7   9   4      909.10      689.84       53.02 o
   8   9   4      127.16      105.70       37.16 o
   9   9   4      322.08      402.19       46.71 o
  10   9   4      311.97      356.48       67.47 o
  11   9   4      799.53      923.42       78.48 o
  12   9   4      132.56       31.90       76.97 o
  13   9   4       38.50       20.63       61.63 o
 -13  10   4      635.79      673.28       84.30 o
 -12  10   4       76.30      105.98       56.09 o
 -11  10   4      274.87      273.28       69.79 o
 -10  10   4      526.23      485.61       70.11 o
  -9  10   4     4842.82     4573.95      150.17 o
  -8  10   4      683.69      793.33       59.63 o
  -7  10   4       93.71        0.08       40.13 o
  -6  10   4     5824.38     6138.02      139.04 o
  -5  10   4      724.63      725.64       25.70 o
  -4  10   4       55.57       79.61       18.63 o
  -3  10   4     2157.86     2578.89       36.87 o
  -2  10   4       92.15       67.69        6.38 o
  -1  10   4      323.82      271.71       11.22 o
   0  10   4     2555.71     2412.17       33.75 o
   1  10   4    12137.18    11290.80      138.22 o
   2  10   4      131.86       30.59       12.44 o
   3  10   4      906.31      902.36       30.18 o
   4  10   4     2769.26     3036.06       64.89 o
   5  10   4    14328.48    13920.89      254.92 o
   6  10   4     1743.81     1647.77       69.72 o
   7  10   4       55.74      105.44       39.64 o
   8  10   4      247.70      267.26       53.36 o
   9  10   4       83.44      209.94       46.02 o
  10  10   4      356.91      621.94       49.65 o
  11  10   4      125.24       53.50       81.20 o
  12  10   4      100.86      145.10       70.90 o
  13  10   4      419.97      417.87      104.36 o
 -13  11   4      441.40      702.38       84.31 o
 -12  11   4       -3.48      105.60       51.13 o
 -11  11   4      123.15       63.28       64.82 o
 -10  11   4      649.90      812.30       73.85 o
  -9  11   4       20.73       14.24       74.62 o
  -8  11   4      224.70      197.09       49.16 o
  -7  11   4      236.90      157.38       35.12 o
  -6  11   4      474.49      513.80       39.76 o
  -5  11   4      375.90      315.59       19.04 o
  -4  11   4     2847.30     2570.07       46.84 o
  -3  11   4     2070.94     2496.95       30.42 o
  -2  11   4     5421.65     5229.94       78.36 o
  -1  11   4     6255.49     6367.35       89.58 o
   0  11   4       59.22        7.08        9.61 o
   1  11   4     5821.59     5038.43       80.44 o
   2  11   4    13651.06    14831.47      171.29 o
   3  11   4     4460.64     4426.38       78.09 o
   4  11   4     1342.13     1237.29       36.72 o
   5  11   4      735.95      759.53       33.63 o
   6  11   4      810.16      944.48       48.32 o
   7  11   4     1430.27     1604.68       73.98 o
   8  11   4     2607.79     2408.82      117.59 o
   9  11   4      789.60      759.26       84.39 o
  10  11   4      224.53       22.04       50.52 o
  11  11   4      217.74      207.49       54.30 o
  12  11   4      116.36       90.77       69.04 o
 -12  12   4      285.67      248.75       62.30 o
 -11  12   4       48.60        7.69       62.56 o
 -10  12   4      137.44      149.47       62.24 o
  -9  12   4      134.30      142.90       87.72 o
  -8  12   4      130.47      294.18       39.69 o
  -7  12   4     1421.39     1701.95       53.79 o
  -6  12   4      319.99      332.43       29.46 o
  -5  12   4       52.08       24.92       11.58 o
  -4  12   4       17.59        1.19       22.39 o
  -3  12   4      338.10      186.24        9.24 o
  -2  12   4     6448.67     6727.32       92.18 o
  -1  12   4      138.83      214.03       10.94 o
   0  12   4      314.76      420.60       15.02 o
   1  12   4     1307.12     1027.47       30.18 o
   2  12   4     1613.34     1405.71       33.50 o
   3  12   4     1416.16     1377.79       36.15 o
   4  12   4     1227.16     1522.40       37.94 o
   5  12   4       -6.79        0.04       30.67 o
   6  12   4        1.57        3.16       16.19 o
   7  12   4      720.62      901.39       58.75 o
   8  12   4      199.10       52.13       45.34 o
   9  12   4      174.19      236.16       44.01 o
  10  12   4     2700.29     2442.43      118.41 o
  11  12   4      324.34      386.60       96.08 o
  12  12   4     2153.33     2039.06      130.46 o
 -12  13   4        5.05       10.88       58.34 o
 -11  13   4      229.76      150.77       54.80 o
 -10  13   4      625.86      677.01       70.63 o
  -9  13   4      191.26      329.19       47.32 o
  -8  13   4      193.35      155.58       42.04 o
  -7  13   4     7247.15     7354.69      152.79 o
  -6  13   4      170.36      144.70       28.65 o
  -5  13   4       19.16        6.30       12.92 o
  -4  13   4     2551.35     3092.70       44.46 o
  -3  13   4     6260.20     6231.81       79.62 o
  -2  13   4      276.96      244.48       12.91 o
  -1  13   4       81.69       81.02       11.53 o
   0  13   4     3062.08     3351.50       48.60 o
   1  13   4     1203.13     1156.28       28.95 o
   2  13   4     2007.19     2329.14       41.14 o
   3  13   4      812.77      667.34       26.11 o
   4  13   4      434.08      351.68       18.70 o
   5  13   4       81.69      168.69       24.54 o
   6  13   4     1720.99     1741.05       72.38 o
   7  13   4     1972.52     2113.11       87.29 o
   8  13   4      287.24      285.18       66.76 o
   9  13   4      125.24       38.62       59.70 o
  10  13   4      649.20      628.09       78.62 o
  11  13   4      635.97      625.09       77.06 o
  12  13   4      224.18      287.06       76.97 o
 -12  14   4      511.07      381.03       69.33 o
 -11  14   4      -10.45        8.18       76.76 o
 -10  14   4       34.84      124.28      115.75 o
  -9  14   4      497.83      556.98       56.70 o
  -8  14   4      606.01      605.57       43.99 o
  -7  14   4      534.07      599.07       40.93 o
  -6  14   4     1831.60     1912.24       59.30 o
  -5  14   4      469.44      534.64       25.29 o
  -4  14   4      699.02      909.80       18.83 o
  -3  14   4     2945.72     3127.30       43.06 o
  -2  14   4       18.99        2.88       19.86 o
  -1  14   4     3969.95     3926.66       64.09 o
   0  14   4     1288.31     1223.98       29.94 o
   1  14   4     2260.28     2536.10       45.62 o
   2  14   4     1716.81     1502.99       41.66 o
   3  14   4     5478.43     5101.16       89.74 o
   4  14   4       -5.05        3.30       19.45 o
   5  14   4     1462.84     1730.40       47.91 o
   6  14   4     1719.42     1691.50       53.75 o
   7  14   4     4811.11     5156.47      124.40 o
   8  14   4      268.60      330.85       59.31 o
   9  14   4      106.08      123.65       52.57 o
  10  14   4      675.86      981.30       67.41 o
  11  14   4      247.17      289.95       72.69 o
  12  14   4      526.05      398.19       91.67 o
 -11  15   4      -62.88        9.96       54.91 o
 -10  15   4     1582.34     1995.15       89.92 o
  -9  15   4      156.42       88.63       62.47 o
  -8  15   4      560.19      610.42       46.23 o
  -7  15   4       67.93      157.06       29.04 o
  -6  15   4       32.92      109.15       52.43 o
  -5  15   4      210.77      194.16       22.13 o
  -4  15   4     3905.15     3893.08       65.05 o
  -3  15   4     2400.68     2265.70       36.83 o
  -2  15   4      562.98      528.87       17.98 o
  -1  15   4       52.43        9.93       12.42 o
   0  15   4      433.56      352.42       19.95 o
   1  15   4      610.19      540.59       22.66 o
   2  15   4      626.21      553.70       24.03 o
   3  15   4     2382.56     2659.78       50.91 o
   4  15   4     1447.51     1298.80       44.65 o
   5  15   4       78.73       98.17       26.37 o
   6  15   4      455.51      458.24       35.61 o
   7  15   4     5138.94     4960.09      125.73 o
   8  15   4     2262.72     2290.69      103.73 o
   9  15   4      -20.73       90.39      100.90 o
  10  15   4       -1.74       51.92       29.80 o
  11  15   4      -27.87       19.91      134.08 o
 -11  16   4      197.01      175.32       89.88 o
 -10  16   4      313.89      397.53       95.34 o
  -9  16   4      231.67      119.43       60.36 o
  -8  16   4      237.25      198.99       35.07 o
  -7  16   4      473.45      430.24       34.91 o
  -6  16   4       84.83        5.19       34.88 o
  -5  16   4      132.21      133.83       26.62 o
  -4  16   4     1363.03     1097.55       36.34 o
  -3  16   4      516.47      473.05       23.84 o
  -2  16   4     2958.26     2683.71       54.44 o
  -1  16   4      895.68      945.05       27.47 o
   0  16   4      969.54     1064.06       28.66 o
   1  16   4      797.61      969.49       25.90 o
   2  16   4       10.45       37.89       20.74 o
   3  16   4      -24.56        1.27       34.76 o
   4  16   4      885.23      921.57       38.20 o
   5  16   4     1413.72     1477.29       64.50 o
   6  16   4      217.21      203.93       34.77 o
   7  16   4      -33.27        6.88       86.74 o
   8  16   4      347.51      329.89       63.89 o
   9  16   4       10.45        0.65       54.93 o
  10  16   4       36.58       64.62       84.03 o
  11  16   4      553.75      441.83       88.69 o
 -11  17   4     -178.89       39.72       81.24 o
 -10  17   4      -12.19       58.35       98.52 o
  -9  17   4      -27.87      143.76      125.77 o
  -8  17   4     1182.40     1173.84       69.40 o
  -7  17   4     4101.81     3947.72      141.22 o
  -6  17   4     2931.78     3210.17       77.15 o
  -5  17   4      766.26     1003.20       38.65 o
  -4  17   4        3.48       12.56       29.68 o
  -3  17   4      182.72      189.98       20.29 o
  -2  17   4      351.34      412.32       24.69 o
  -1  17   4     1844.67     1675.57       48.95 o
   0  17   4      426.76      582.81       23.68 o
   1  17   4       17.42       62.08       29.56 o
   2  17   4       52.26       72.45       30.74 o
   3  17   4     1017.09      772.21       39.93 o
   4  17   4     1947.26     2005.23       57.23 o
   5  17   4      207.63      111.63       31.04 o
   6  17   4      799.70      771.15       42.38 o
   7  17   4      116.18       33.92       34.59 o
   8  17   4      175.76      133.30       48.62 o
   9  17   4      335.49      410.10       74.49 o
  10  17   4      161.82      117.06       73.69 o
  11  17   4       54.00       62.16       45.29 o
 -10  18   4       74.55        4.57       60.54 o
  -9  18   4       89.19      216.01       78.91 o
  -8  18   4      437.04      215.35       72.30 o
  -7  18   4     3007.56     2802.49      120.26 o
  -6  18   4     2652.38     2265.92       98.13 o
  -5  18   4      285.84      227.86       49.71 o
  -4  18   4      -12.02        1.57       48.25 o
  -3  18   4     2435.52     2754.27       60.29 o
  -2  18   4       24.39        4.96       47.46 o
  -1  18   4       33.44       13.87       64.34 o
   0  18   4     1319.83     1457.60       66.20 o
   1  18   4      275.05      283.43       32.87 o
   2  18   4       66.02        8.66       28.60 o
   3  18   4     4011.24     3989.27      108.87 o
   4  18   4     3250.55     3472.46       91.49 o
   5  18   4      720.10      590.05       47.06 o
   6  18   4      791.34      787.68       49.18 o
   7  18   4       40.06       52.20       51.54 o
   8  18   4      -15.85        4.56       59.08 o
   9  18   4      -32.92        1.01       96.37 o
  10  18   4      167.05       56.59       79.47 o
 -10  19   4       80.30       14.26       86.53 o
  -9  19   4      522.05      529.20       76.40 o
  -8  19   4     -106.43       29.06       50.60 o
  -7  19   4     1034.69     1031.46       63.75 o
  -6  19   4        3.48       30.29       21.22 o
  -5  19   4      194.40      138.36       49.82 o
  -4  19   4     3515.32     3508.36      135.32 o
  -3  19   4      106.43       44.91       44.59 o
  -2  19   4       10.45       57.67       25.69 o
  -1  19   4      -12.19        0.26       53.31 o
   0  19   4      778.10      723.57       40.39 o
   1  19   4     2831.45     2819.43       82.38 o
   2  19   4     1376.97     1388.65       55.76 o
   3  19   4      787.86      790.08       45.22 o
   4  19   4      271.56      291.32       37.35 o
   5  19   4     1331.33     1213.45       57.93 o
   6  19   4     5080.41     5031.83      177.97 o
   7  19   4     1908.94     1916.51      101.76 o
   8  19   4      104.69      125.22       40.68 o
   9  19   4      247.17      302.83       94.43 o
  10  19   4      109.74        0.49       80.55 o
  -9  20   4      287.59      226.83       78.90 o
  -8  20   4      540.86      539.64       75.17 o
  -7  20   4      149.80      102.19       67.66 o
  -6  20   4     2096.37     2159.32      106.83 o
  -5  20   4     1288.83     1427.29       82.33 o
  -4  20   4      181.16      178.11       48.79 o
  -3  20   4      708.60      740.77       57.77 o
  -2  20   4     1382.89     1234.01       55.13 o
  -1  20   4       21.08       17.46       57.91 o
   0  20   4     5933.07     5708.33      148.34 o
   1  20   4      600.26      700.03       39.97 o
   2  20   4     2691.92     2686.04       88.86 o
   3  20   4      290.90      222.85       36.93 o
   4  20   4     1474.51     1228.29       64.52 o
   5  20   4      865.90      959.13       49.74 o
   6  20   4      184.29      175.52       47.46 o
   7  20   4       57.31        0.13       55.54 o
   8  20   4      529.54      502.82       80.12 o
   9  20   4        5.05       93.02       68.54 o
  -9  21   4      100.86      162.61       58.01 o
  -8  21   4       67.76       28.97       74.27 o
  -7  21   4       79.95       33.45       61.36 o
  -6  21   4      609.14      562.94       60.85 o
  -5  21   4      479.02      493.25       63.49 o
  -4  21   4       12.02        1.47       82.05 o
  -3  21   4      498.01      459.25       53.03 o
  -2  21   4      883.14      855.43       84.46 o
  -1  21   4       20.55       13.11       58.95 o
   0  21   4      433.04      357.99       40.53 o
   1  21   4     6391.19     6428.53      163.30 o
   2  21   4     1146.52     1222.42       52.42 o
   3  21   4     3530.12     3109.67      104.98 o
   4  21   4      439.13      426.24       48.02 o
   5  21   4      -36.41       77.41       39.74 o
   6  21   4      228.01      182.33       61.25 o
   7  21   4      114.79       25.91       66.30 o
   8  21   4      216.34        5.35       75.38 o
   9  21   4      496.44      311.52      101.75 o
  -8  22   4       90.93      116.56       71.84 o
  -7  22   4      760.51      503.58       81.34 o
  -6  22   4       73.16      126.32      110.79 o
  -5  22   4      456.38      462.88       70.59 o
  -4  22   4      194.40      222.14       56.22 o
  -3  22   4     1416.33     1598.13       85.24 o
  -2  22   4      884.88      847.14       68.44 o
  -1  22   4      858.93      965.09       63.62 o
   0  22   4     1217.58     1074.51       63.01 o
   1  22   4      732.47      859.29       50.89 o
   2  22   4        6.79       10.13       39.87 o
   3  22   4      567.86      575.34       48.54 o
   4  22   4      365.28      232.23       43.48 o
   5  22   4       38.32        1.64       51.88 o
   6  22   4       43.72        0.81       66.81 o
   7  22   4      179.42      135.13       65.92 o
   8  22   4       26.48        0.08      150.50 o
  -7  23   4      310.58      126.68       70.35 o
  -6  23   4       75.08       33.49      113.29 o
  -5  23   4       78.21       56.91       60.25 o
  -4  23   4      150.33       68.17       58.14 o
  -3  23   4     1372.44     1581.81       86.33 o
  -2  23   4      -44.94        4.29       58.06 o
  -1  23   4      580.40      457.01       61.73 o
   0  23   4     1334.99     1517.03       64.07 o
   1  23   4      956.47      929.68       52.66 o
   2  23   4      275.39      340.91       40.81 o
   3  23   4      160.25       94.78       35.87 o
   4  23   4       29.79       44.22      123.49 o
   5  23   4       20.90        0.47       78.94 o
   6  23   4      -69.50       70.33       75.55 o
   7  23   4      -57.31       43.58       69.61 o
  -6  24   4      153.64      212.56       69.18 o
  -5  24   4        3.48       43.97       27.79 o
  -4  24   4       43.37        1.28       50.90 o
  -3  24   4     1034.16      961.38       85.24 o
  -2  24   4        8.88        0.08       77.96 o
  -1  24   4       17.59        0.03       71.62 o
   0  24   4      599.04      466.09       59.89 o
   1  24   4      331.66      254.17       43.72 o
   2  24   4      329.22      366.00       42.34 o
   3  24   4       88.84      107.11       55.90 o
   4  24   4       -3.48        9.26       36.47 o
   5  24   4      163.56      136.63       57.35 o
   6  24   4      296.64      215.98       60.97 o
  -5  25   4       -5.05       40.58       45.27 o
  -4  25   4       18.99       35.76      142.30 o
  -3  25   4      428.85      387.12       65.53 o
  -2  25   4      360.92      276.47       57.45 o
  -1  25   4      256.23      226.22       52.26 o
   0  25   4      105.91      124.05       43.97 o
   1  25   4      393.15      414.48       61.98 o
   2  25   4       -3.14        0.53       31.00 o
   3  25   4       37.97       61.14       68.20 o
   4  25   4      186.56      261.93       59.06 o
   5  25   4      318.77      325.19       65.97 o
  -4  26   4      562.11      582.73       78.11 o
  -3  26   4      -55.57       24.70       54.42 o
  -2  26   4      156.60       54.21       54.61 o
  -1  26   4        5.05        2.07       67.68 o
   0  26   4      111.13      159.06       49.58 o
   1  26   4      -34.84       60.34      292.64 o
   2  26   4        3.48        5.28       33.86 o
   3  26   4      680.21      541.73       69.36 o
   4  26   4      -88.49        0.08       59.44 o
  -2  27   4      -55.91        4.22       75.26 o
  -1  27   4      347.51      384.35       60.85 o
   0  27   4       87.09      277.82       90.23 o
   1  27   4       10.45        0.61       88.21 o
   2  27   4      178.02       91.40       97.55 o
 -14   1   5      -46.86       18.27      102.10 o
 -13   1   5      135.69      218.11       97.53 o
 -12   1   5      163.39      211.99       40.55 o
 -11   1   5      679.51      675.11       57.67 o
 -10   1   5       25.78       38.63       81.71 o
  -9   1   5      407.60      217.87       41.26 o
  -8   1   5     1147.91     1174.41       48.04 o
  -7   1   5      872.69     1039.81       34.56 o
  -6   1   5     3596.32     4210.10       69.96 o
  -5   1   5       12.19       47.22       18.30 o
  -4   1   5     2919.94     2075.76       45.08 o
  -3   1   5    18783.55    20892.63      194.85 o
  -2   1   5     2394.41        0.00       30.76 x
  -1   1   5     6010.41        0.00       68.07 x
   0   1   5     2420.19        0.00       34.92 x
   1   1   5     1743.81        0.00       36.63 x
   2   1   5    25024.24    21057.14      324.50 o
   3   1   5     4048.34     5286.82       61.15 o
   4   1   5     3339.04     2955.96       55.47 o
   5   1   5     3442.33     4750.62       63.68 o
   6   1   5     6363.32     7552.49      123.60 o
   7   1   5      104.17      105.95       28.23 o
   8   1   5       79.95       78.33       31.99 o
   9   1   5      608.62      978.63       46.32 o
  10   1   5       88.66      119.02       40.70 o
  11   1   5       -5.23       16.85       22.87 o
  12   1   5     1612.30     1263.50       98.38 o
  13   1   5      123.67       61.14       76.09 o
  14   1   5        8.54        6.70       86.64 o
 -13   2   5      100.68       29.45       66.19 o
 -12   2   5     1170.90     1082.15       80.09 o
 -11   2   5      179.59       54.66       43.11 o
 -10   2   5      -29.79        1.40       91.56 o
  -9   2   5      205.89      111.87       36.02 o
  -8   2   5       22.47       41.35       45.94 o
  -7   2   5       47.03       35.27       22.45 o
  -6   2   5     3254.38     2902.76       71.48 o
  -5   2   5     7885.56     8829.08      114.98 o
  -4   2   5     2600.65     2870.81       40.58 o
  -3   2   5     5283.52     6698.53       61.05 o
  -2   2   5      857.01      832.39       13.49 o
  -1   2   5       74.90        0.00        5.05 x
   0   2   5     6264.90        0.00       66.02 x
   1   2   5    12234.90        0.00      147.68 x
   2   2   5    45476.70    45937.28      543.43 o
   3   2   5    18133.99    20049.25      225.86 o
   4   2   5     7755.09     7152.40      110.46 o
   5   2   5       50.51        0.94       22.28 o
   6   2   5    14328.13    14367.97      270.50 o
   7   2   5     2323.51     2747.69       68.37 o
   8   2   5      538.07      479.60       40.68 o
   9   2   5     1057.68     1253.74       58.26 o
  10   2   5     1438.28     1304.82       80.93 o
  11   2   5      334.79      375.45       65.99 o
  12   2   5       -1.57       21.19       24.88 o
  13   2   5      222.96      171.82       58.02 o
  14   2   5       13.94        4.01      143.01 o
 -14   3   5      -36.41       57.39       62.27 o
 -13   3   5       18.99      112.00      118.75 o
 -12   3   5      -91.97       11.60       62.71 o
 -11   3   5     3859.17     3910.54      119.36 o
 -10   3   5       19.16        0.18       41.34 o
  -9   3   5       93.89       23.26       36.70 o
  -8   3   5       64.45      153.78       27.54 o
  -7   3   5     9956.67     9210.69      179.77 o
  -6   3   5      544.34      467.01       26.41 o
  -5   3   5      118.62       52.05       12.32 o
  -4   3   5    13138.59    13819.47      148.96 o
  -3   3   5      608.79      576.74       14.41 o
  -2   3   5    18509.90    18326.87      187.40 o
  -1   3   5     1025.28        0.00       17.40 x
   0   3   5      648.86        0.00       13.81 x
   1   3   5     1140.07        0.00       18.39 x
   2   3   5     5495.68     7131.25       74.54 o
   3   3   5     1151.92     1018.44       26.89 o
   4   3   5     6476.71     7062.34       94.35 o
   5   3   5      771.14     1121.81       41.08 o
   6   3   5       34.66       17.29       45.18 o
   7   3   5      648.16      742.68       51.23 o
   8   3   5     1250.85     1360.93       63.78 o
   9   3   5       24.56      119.68       76.84 o
  10   3   5      144.40       99.93       52.12 o
  11   3   5      973.20     1120.99       67.24 o
  12   3   5       21.08        1.04      107.32 o
  13   3   5       86.75       90.56       91.84 o
  14   3   5       83.79       71.27       62.85 o
 -14   4   5      535.28      441.04       89.72 o
 -13   4   5      170.53       92.18       61.00 o
 -12   4   5      858.75      733.08       75.17 o
 -11   4   5      -27.87        0.82      106.72 o
 -10   4   5     1653.23     1809.89       67.87 o
  -9   4   5     1075.45     1061.28       49.41 o
  -8   4   5      121.93      119.18       24.39 o
  -7   4   5      596.25      699.47       29.61 o
  -6   4   5     1637.73     1780.50       42.81 o
  -5   4   5      673.07     1001.22       20.46 o
  -4   4   5      617.50      615.69       16.63 o
  -3   4   5    11749.96    13141.45      122.28 o
  -2   4   5     2853.22     3372.38       40.15 o
  -1   4   5      764.69      464.82       11.46 o
   0   4   5    20546.18    19061.01      230.12 o
   1   4   5    19552.60    25318.73      211.70 o
   2   4   5    16216.35    15833.69      170.42 o
   3   4   5    10693.50    11279.01      138.47 o
   4   4   5      753.54      814.63       24.32 o
   5   4   5     5258.26     4883.00      119.46 o
   6   4   5     6782.59     5985.60      152.14 o
   7   4   5     7244.37     7840.26      171.09 o
   8   4   5      515.08      640.81       43.20 o
   9   4   5      597.47      522.82       56.21 o
  10   4   5     2556.06     2989.97      104.07 o
  11   4   5      278.53      261.03       66.03 o
  12   4   5      245.26      689.87       69.13 o
  13   4   5      242.30      189.21       64.21 o
 -13   5   5       48.77       56.43       77.94 o
 -12   5   5      650.08      505.42       73.25 o
 -11   5   5      594.86      491.37       54.92 o
 -10   5   5      256.41      243.46       40.97 o
  -9   5   5      137.26      194.79       38.08 o
  -8   5   5      -22.82        4.30       36.39 o
  -7   5   5       34.49      132.91       61.54 o
  -6   5   5     3404.19     3330.81       68.77 o
  -5   5   5     5113.33     4156.95      101.49 o
  -4   5   5     7713.63     7959.01       87.94 o
  -3   5   5      224.70      113.98       11.29 o
  -2   5   5     1943.96     2746.00       25.74 o
  -1   5   5     5933.42     6130.59       77.11 o
   0   5   5     1239.53     1229.65       19.27 o
   1   5   5     1644.17     1560.21       27.10 o
   2   5   5     7985.54     8822.65       96.94 o
   3   5   5     3480.48     3518.73       49.15 o
   4   5   5      314.76       37.11       17.91 o
   5   5   5    16769.57    16463.10      304.58 o
   6   5   5     2550.48     2901.38       80.64 o
   7   5   5     1803.73     1961.26       67.87 o
   8   5   5      790.12      825.07       51.47 o
   9   5   5      190.04      273.32       44.44 o
  10   5   5     1470.68     1454.54       88.17 o
  11   5   5      240.21      330.92       61.08 o
  12   5   5      -31.18       77.78      197.96 o
  13   5   5       78.39       10.96       74.88 o
 -13   6   5      765.39      556.46       93.20 o
 -12   6   5      970.06      881.96       85.13 o
 -11   6   5      130.29      194.55       58.97 o
 -10   6   5     1058.55     1060.89       77.83 o
  -9   6   5      137.44      124.10       37.08 o
  -8   6   5     3108.24     3110.76       76.09 o
  -7   6   5     2972.20     3066.93       73.79 o
  -6   6   5      663.84      433.90       32.54 o
  -5   6   5     2775.54     2908.40       48.67 o
  -4   6   5     2265.86     2246.37       35.72 o
  -3   6   5     2018.16     1562.48       31.93 o
  -2   6   5    17644.53    17098.27      182.99 o
  -1   6   5     8038.32     8327.34      101.07 o
   0   6   5      140.75        9.86        7.52 o
   1   6   5    36990.36    39892.91      369.63 o
   2   6   5     3328.76     4439.40       45.77 o
   3   6   5      240.21      205.10       14.91 o
   4   6   5        2.09       34.00       11.34 o
   5   6   5    10475.06    10176.04      219.84 o
   6   6   5     4354.22     4916.12      112.06 o
   7   6   5      102.42       82.72       39.96 o
   8   6   5     8685.96     8112.45      216.85 o
   9   6   5     1508.66     1452.42       77.93 o
  10   6   5      453.07      506.41       55.93 o
  11   6   5      113.40       29.32       64.80 o
  12   6   5       99.11        0.39       55.08 o
  13   6   5       76.64        1.96       80.23 o
 -13   7   5        5.05       27.63       58.79 o
 -12   7   5       88.84       61.32       61.56 o
 -11   7   5     1392.12     1169.97       88.46 o
 -10   7   5      145.80      138.63       54.21 o
  -9   7   5     7176.96     7159.88      162.62 o
  -8   7   5      -21.08       18.40       65.34 o
  -7   7   5       32.92       12.13       46.14 o
  -6   7   5     1639.65     1883.01       46.06 o
  -5   7   5     5443.42     4602.69       83.20 o
  -4   7   5    11031.94    12400.92      131.83 o
  -3   7   5     2312.19     1651.15       34.02 o
  -2   7   5     3721.04     3476.40       61.31 o
  -1   7   5    47014.96    46352.03      490.88 o
   0   7   5    20343.94    22248.93      202.54 o
   1   7   5       41.81        2.48        8.75 o
   2   7   5    11056.68    13355.54      129.32 o
   3   7   5     4619.51     4747.38       65.36 o
   4   7   5      305.01      221.88       24.74 o
   5   7   5      653.21      364.91       41.01 o
   6   7   5      733.51      775.24       47.21 o
   7   7   5     1811.57     1505.54       73.02 o
   8   7   5      214.78      276.97       43.02 o
   9   7   5      200.14      176.81       54.61 o
  10   7   5     3827.99     3584.70      147.37 o
  11   7   5      573.08      567.34       74.93 o
  12   7   5      287.06      367.79       68.87 o
  13   7   5      139.35       75.24       98.54 o
 -13   8   5      135.17      375.16       79.78 o
 -12   8   5      287.94      372.63       59.47 o
 -11   8   5       87.09        0.01       49.06 o
 -10   8   5      552.18      647.11       64.57 o
  -9   8   5      114.79       58.80       49.76 o
  -8   8   5     5883.08     5863.29      134.38 o
  -7   8   5     4161.91     4167.41       95.18 o
  -6   8   5     6625.12     6565.63      123.02 o
  -5   8   5      911.53      796.65       29.11 o
  -4   8   5     1174.04      942.47       27.27 o
  -3   8   5     9307.29     9691.69      112.70 o
  -2   8   5    10681.30     9923.49      151.59 o
  -1   8   5    36451.25    34519.36      344.08 o
   0   8   5     5588.00     5400.02       65.59 o
   1   8   5      568.55      685.84       12.96 o
   2   8   5     6079.39     6447.08       74.97 o
   3   8   5     1024.06     1186.24       28.47 o
   4   8   5    10651.17    10207.49      172.96 o
   5   8   5       20.90       27.23       61.97 o
   6   8   5      904.39      964.15       44.36 o
   7   8   5      581.97      610.46       46.84 o
   8   8   5     2360.79     2285.40       92.34 o
   9   8   5     1001.59      770.03       68.92 o
  10   8   5     1928.63     1920.85       99.43 o
  11   8   5     1425.74     1114.20       84.93 o
  12   8   5      130.82       63.05       79.43 o
  13   8   5       88.84       31.76       81.26 o
 -13   9   5       15.68       27.69       69.04 o
 -12   9   5       24.21       22.18       77.86 o
 -11   9   5      173.84      181.45       50.37 o
 -10   9   5       22.64       20.18      108.53 o
  -9   9   5     1237.62     1533.95       72.33 o
  -8   9   5       12.02        6.13       37.90 o
  -7   9   5     1429.57     1808.61       61.23 o
  -6   9   5     1095.13     1260.86       38.82 o
  -5   9   5      219.65      204.90       16.03 o
  -4   9   5        8.71       17.69       21.33 o
  -3   9   5     4405.25     4294.32       60.97 o
  -2   9   5    11520.72     9831.22      195.12 o
  -1   9   5       74.90       50.29        6.33 o
   0   9   5     4285.06     5041.24       52.03 o
   1   9   5     2961.57     3078.48       40.89 o
   2   9   5      161.82      342.39       12.20 o
   3   9   5     3328.94     2687.94       55.34 o
   4   9   5     1077.01      751.09       35.69 o
   5   9   5     2493.35     2522.73       62.99 o
   6   9   5     5650.53     6024.29      142.45 o
   7   9   5     1060.47      965.33       55.16 o
   8   9   5      250.48      385.07       54.16 o
   9   9   5       29.61       97.21       94.41 o
  10   9   5       -5.05       13.87       66.99 o
  11   9   5        6.62        0.05       71.11 o
  12   9   5       71.59        0.03       62.94 o
  13   9   5      313.37      331.84      106.97 o
 -13  10   5      -62.71      143.74       76.64 o
 -12  10   5       81.52       73.65       69.22 o
 -11  10   5       32.92       72.38      119.09 o
 -10  10   5      600.08      493.59       70.48 o
  -9  10   5       34.66       97.65       47.96 o
  -8  10   5      426.76      366.97       51.81 o
  -7  10   5       83.61       43.60       39.96 o
  -6  10   5       15.68       17.40       43.24 o
  -5  10   5       57.31      122.35       16.08 o
  -4  10   5       21.08       23.79       26.47 o
  -3  10   5      145.62       23.53        7.02 o
  -2  10   5     5822.98     5641.89      120.88 o
  -1  10   5     2606.57     2225.76       38.52 o
   0  10   5    12695.98    11288.37      146.35 o
   1  10   5    12630.13    11323.38      140.79 o
   2  10   5       86.75        1.95       13.60 o
   3  10   5       22.64       27.71       37.18 o
   4  10   5       27.87        0.01       43.27 o
   5  10   5     1487.75     1867.57       47.36 o
   6  10   5       67.76       73.65       60.20 o
   7  10   5      610.19      630.68       48.41 o
   8  10   5     1689.81     1589.31       82.76 o
   9  10   5      160.60      145.78       53.92 o
  10  10   5      843.25      908.67       68.77 o
  11  10   5      100.68      126.05       83.77 o
  12  10   5      298.21      377.91       88.21 o
  13  10   5      313.19      385.28       99.33 o
 -12  11   5      320.51      432.34       69.59 o
 -11  11   5      762.95      825.45       73.79 o
 -10  11   5      134.13       99.32       48.43 o
  -9  11   5      144.23      231.07       54.45 o
  -8  11   5      209.03      197.94       40.97 o
  -7  11   5      195.44      289.60       29.66 o
  -6  11   5      534.07      578.78       33.14 o
  -5  11   5     1359.37     1353.40       32.28 o
  -4  11   5       95.98      146.33       10.91 o
  -3  11   5      560.19      508.88       10.88 o
  -2  11   5    44949.77    43084.20      680.19 o
  -1  11   5       45.12      155.52        8.47 o
   0  11   5      144.40       44.78        9.48 o
   1  11   5     1313.74     1293.60       27.56 o
   2  11   5    11936.16    11618.37      159.71 o
   3  11   5     1561.61     1648.39       39.70 o
   4  11   5     9092.17    10299.58      159.94 o
   5  11   5     2103.34     1997.86       61.35 o
   6  11   5      158.86      197.16       33.43 o
   7  11   5     3306.99     3323.94      104.36 o
   8  11   5     1595.05     1682.23       96.71 o
   9  11   5     1613.34     1779.80       89.77 o
  10  11   5      480.41      623.11       75.98 o
  11  11   5        7.14       35.21      101.58 o
  12  11   5     1568.58     1219.91      138.81 o
 -12  12   5      622.03      474.33       83.66 o
 -11  12   5        5.05      145.03       50.49 o
 -10  12   5      531.63      521.20       71.13 o
  -9  12   5     1604.11     1830.80       85.40 o
  -8  12   5       36.23       14.77       35.12 o
  -7  12   5      190.21      253.10       37.48 o
  -6  12   5      947.42     1023.35       41.86 o
  -5  12   5       -5.40        1.94       15.29 o
  -4  12   5     5712.89     5905.31       88.49 o
  -3  12   5     2194.44     1962.42       64.55 o
  -2  12   5     9997.43    10473.49      127.50 o
  -1  12   5     1458.49     1640.84       28.89 o
   0  12   5    17170.73    15755.52      197.62 o
   1  12   5    29046.97    28829.09      341.77 o
   2  12   5     4499.84     3783.66       75.68 o
   3  12   5     1582.51     1572.72       41.54 o
   4  12   5       12.19        3.48       27.14 o
   5  12   5      650.08      606.13       36.28 o
   6  12   5      535.46      534.61       34.35 o
   7  12   5     3366.39     3206.13      115.67 o
   8  12   5     2862.63     2895.31      106.82 o
   9  12   5      -18.99        2.08       84.05 o
  10  12   5     1587.56     2019.78       96.83 o
  11  12   5      219.83      314.48       97.01 o
  12  12   5      566.29      536.72       92.75 o
 -12  13   5       78.04      116.92       70.22 o
 -11  13   5      128.90      157.03       68.47 o
 -10  13   5       37.97        1.01       68.25 o
  -9  13   5      -25.95       17.43       90.11 o
  -8  13   5      451.85      280.11       52.90 o
  -7  13   5      194.92      172.59       36.75 o
  -6  13   5      369.63      339.12       30.25 o
  -5  13   5      773.75      748.84       22.05 o
  -4  13   5      782.11      927.48       17.50 o
  -3  13   5      129.07      219.33       23.68 o
  -2  13   5     4292.90     4136.63       60.85 o
  -1  13   5     1487.93     1492.78       31.08 o
   0  13   5     8107.65     7574.43      113.92 o
   1  13   5      688.22      794.88       21.92 o
   2  13   5     2570.69     2314.58       48.70 o
   3  13   5      431.64      528.26       22.54 o
   4  13   5     5279.16     5071.08       97.27 o
   5  13   5      299.43      281.00       29.56 o
   6  13   5      395.24      407.31       33.49 o
   7  13   5      414.40      446.14       50.76 o
   8  13   5      515.43      579.69       49.95 o
   9  13   5      718.88      666.21       81.43 o
  10  13   5      100.68      180.51       66.86 o
  11  13   5      -40.24        0.01       49.96 o
  12  13   5      465.26      350.30      110.42 o
 -12  14   5      261.63      124.58       70.72 o
 -11  14   5      128.90       16.85       77.64 o
 -10  14   5      120.89      188.69       62.73 o
  -9  14   5     1757.40     2030.75       90.70 o
  -8  14   5     1180.13     1134.07       53.83 o
  -7  14   5      748.49      653.19       47.93 o
  -6  14   5      171.05      231.90       32.13 o
  -5  14   5       13.94        7.45       21.44 o
  -4  14   5      370.68      387.82        9.61 o
  -3  14   5       34.84        8.24       99.03 o
  -2  14   5     4826.27     4765.93       70.39 o
  -1  14   5     1096.70     1019.66       26.77 o
   0  14   5      191.61      187.88       15.03 o
   1  14   5      545.04      364.67       19.46 o
   2  14   5     1032.94     1073.22       28.25 o
   3  14   5      477.45      406.11       24.51 o
   4  14   5     2467.39     2436.72       50.11 o
   5  14   5       18.99       20.43       50.85 o
   6  14   5     1224.20     1455.03       50.99 o
   7  14   5     2375.42     2420.78       77.11 o
   8  14   5      804.76      948.65       68.03 o
   9  14   5      214.25       10.73       69.82 o
  10  14   5      120.02       24.28       56.11 o
  11  14   5       39.72      121.40       74.79 o
  12  14   5       36.58       23.59       81.51 o
 -11  15   5       13.94       11.48       92.94 o
 -10  15   5      195.27      317.52       66.37 o
  -9  15   5     1210.97     1558.65       86.39 o
  -8  15   5      303.61      364.61       58.40 o
  -7  15   5       36.23       28.07       33.96 o
  -6  15   5     1798.51     2059.68       53.22 o
  -5  15   5      541.21      793.28       25.97 o
  -4  15   5     5405.45     5014.41      145.24 o
  -3  15   5       58.88       40.41       24.62 o
  -2  15   5     1435.84     1345.85       28.75 o
  -1  15   5     4744.57     4223.22       75.64 o
   0  15   5     1461.62     1331.13       33.59 o
   1  15   5      475.01      375.89       19.09 o
   2  15   5      975.11      983.28       30.10 o
   3  15   5      154.68       89.81       18.27 o
   4  15   5     1431.49     1453.01       42.85 o
   5  15   5     1566.31     1755.57       54.46 o
   6  15   5      183.07      136.50       31.78 o
   7  15   5     3661.11     3867.34      108.55 o
   8  15   5      -43.37       87.31       89.28 o
   9  15   5      213.73      186.35       55.37 o
  10  15   5      -13.94       16.13       90.56 o
  11  15   5       55.57       54.16       71.67 o
 -11  16   5      172.62       32.95      103.61 o
 -10  16   5      -15.68      147.72      113.37 o
  -9  16   5      303.79      404.90       63.24 o
  -8  16   5       86.92       52.42       34.70 o
  -7  16   5     3432.06     2992.20       88.07 o
  -6  16   5       98.94       77.55       41.29 o
  -5  16   5      329.57      367.42       23.45 o
  -4  16   5      -36.41        0.14       36.40 o
  -3  16   5     1302.94     1184.16       59.96 o
  -2  16   5     3504.69     3787.03       59.46 o
  -1  16   5     1130.49     1214.66       30.80 o
   0  16   5      743.79      802.74       23.94 o
   1  16   5      191.78      159.75       17.25 o
   2  16   5     3352.63     3466.41       65.32 o
   3  16   5      344.72      457.37       26.38 o
   4  16   5     1262.70     1221.71       45.99 o
   5  16   5       10.45        0.62       33.71 o
   6  16   5     1776.56     1477.23       59.87 o
   7  16   5       86.92      127.90       31.90 o
   8  16   5      184.64        3.42       62.16 o
   9  16   5      264.77      167.31       53.84 o
  10  16   5      405.34      561.22       80.35 o
  11  16   5      461.95      379.80       84.99 o
 -11  17   5        0.00        4.01       16.28 o
 -10  17   5       69.50       58.67       59.44 o
  -9  17   5       83.44        9.19       53.09 o
  -8  17   5     1393.17     1082.58       76.62 o
  -7  17   5      175.76      128.44       58.64 o
  -6  17   5     8225.40     8071.35      232.15 o
  -5  17   5      724.63      546.77       59.27 o
  -4  17   5     1085.20      925.73       63.38 o
  -3  17   5     4810.07     4881.54      140.11 o
  -2  17   5       55.39       20.43       17.85 o
  -1  17   5      641.71      806.16       28.67 o
   0  17   5       22.82        3.07       21.68 o
   1  17   5     2235.72     2205.86       59.25 o
   2  17   5     1116.03     1078.46       43.27 o
   3  17   5      719.58      767.09       33.63 o
   4  17   5     1868.18     1842.54       56.03 o
   5  17   5      150.85       93.43       30.69 o
   6  17   5      674.64      607.56       42.42 o
   7  17   5       97.20      204.93       34.58 o
   8  17   5      251.01      216.14       50.15 o
   9  17   5       71.42       13.49       89.30 o
  10  17   5      227.67      301.33       74.32 o
  11  17   5       -5.23       94.21       72.19 o
 -10  18   5       85.18        6.91       87.66 o
  -9  18   5       45.29       68.85       59.46 o
  -8  18   5       76.82       93.43       27.87 o
  -7  18   5      254.84      150.88       60.49 o
  -6  18   5     1196.51     1052.75       72.78 o
  -5  18   5     1567.01     1589.10       78.51 o
  -4  18   5      228.19      373.89       39.34 o
  -3  18   5      -36.58       27.62       43.03 o
  -2  18   5      529.88      570.10       26.24 o
  -1  18   5      387.92      441.74       29.03 o
   0  18   5      135.35      144.52       24.78 o
   1  18   5      876.70      921.88       44.61 o
   2  18   5       62.71       17.72       27.50 o
   3  18   5       48.77       25.88       32.21 o
   4  18   5      551.83      612.92       40.00 o
   5  18   5       34.84       63.06       90.88 o
   6  18   5      118.27      130.84       32.91 o
   7  18   5       64.10       89.78       39.48 o
   8  18   5      283.41      253.80       44.06 o
   9  18   5      120.02      135.58       63.13 o
  10  18   5       68.28       83.82       79.23 o
 -10  19   5      -87.09        0.36       72.81 o
  -9  19   5       27.70        1.85       91.04 o
  -8  19   5      748.84     1091.87       79.70 o
  -7  19   5      393.49      387.54       52.12 o
  -6  19   5       36.41        3.17       61.46 o
  -5  19   5     3735.84     3686.67      128.68 o
  -4  19   5     1791.02     1555.93       79.00 o
  -3  19   5     1252.60     1556.17       67.89 o
  -2  19   5      100.86       75.84       26.28 o
  -1  19   5      457.94      513.68       34.01 o
   0  19   5      164.78      227.26       28.51 o
   1  19   5       60.79       31.94       31.00 o
   2  19   5     1596.97     1635.85       60.04 o
   3  19   5      304.31      328.16       36.77 o
   4  19   5       10.28        6.45       33.48 o
   5  19   5     1826.20     1797.81       75.46 o
   6  19   5       -1.74        8.91       31.65 o
   7  19   5     1247.89     1387.91       59.31 o
   8  19   5      109.57      199.46       40.81 o
   9  19   5        8.54       27.79       55.61 o
  10  19   5      410.74      341.14      114.76 o
  -9  20   5      153.81      123.45       73.15 o
  -8  20   5     1287.78     1444.95      106.96 o
  -7  20   5     1095.13      982.04       90.89 o
  -6  20   5      848.13      562.51       74.93 o
  -5  20   5      716.44      783.97       68.44 o
  -4  20   5     1076.67      929.83       74.31 o
  -3  20   5      612.10      774.76       55.65 o
  -2  20   5      682.13      797.19       53.36 o
  -1  20   5       45.29       56.48       54.53 o
   0  20   5       24.04       36.22       69.96 o
   1  20   5      757.72      613.52       44.75 o
   2  20   5      575.00      475.89       46.84 o
   3  20   5      379.91      313.05       43.43 o
   4  20   5       90.40        6.04       40.48 o
   5  20   5      850.22      788.49       64.92 o
   6  20   5      796.74      821.22       59.14 o
   7  20   5      282.54      249.23       42.36 o
   8  20   5      197.36      153.75       69.04 o
   9  20   5      589.98      655.56      109.58 o
  -9  21   5      258.15      149.77       84.27 o
  -8  21   5      -24.39      110.65      187.61 o
  -7  21   5       -1.74       14.61        8.47 o
  -6  21   5      -13.94        2.53       79.70 o
  -5  21   5        9.93       35.92       60.75 o
  -4  21   5      301.17      335.21       58.14 o
  -3  21   5       60.62        2.41       67.70 o
  -2  21   5      838.55      593.89       60.78 o
  -1  21   5     3815.62     3448.38      106.34 o
   0  21   5     1046.70      958.07       53.63 o
   1  21   5     1186.06     1351.75       53.08 o
   2  21   5      583.01      498.46       41.92 o
   3  21   5       71.24        0.83       40.46 o
   4  21   5      651.64      618.75       68.61 o
   5  21   5      167.40      134.48       41.89 o
   6  21   5      191.61      162.05       56.38 o
   7  21   5      831.23      745.26       80.74 o
   8  21   5       32.75       71.18      132.64 o
   9  21   5      907.00      771.51      122.65 o
  -8  22   5       17.24       53.41       94.92 o
  -7  22   5      332.88      247.70       77.59 o
  -6  22   5      -21.08       48.64      122.76 o
  -5  22   5       12.02       23.86       77.41 o
  -4  22   5      375.03      303.03       66.71 o
  -3  22   5       40.06      152.82       68.06 o
  -2  22   5     2383.78     2424.12      108.87 o
  -1  22   5       80.30       91.05       40.89 o
   0  22   5      650.42      811.07       47.75 o
   1  22   5        8.71        3.45       44.09 o
   2  22   5      963.79     1020.95       58.03 o
   3  22   5      179.42      230.69       45.38 o
   4  22   5       82.04       18.10       43.00 o
   5  22   5      297.52      380.31       59.37 o
   6  22   5       91.97        0.05       61.78 o
   7  22   5      -34.84       31.20      197.32 o
   8  22   5       88.66      173.28       63.85 o
  -7  23   5      148.24      229.83       58.84 o
  -6  23   5     1772.20     1804.61      117.53 o
  -5  23   5      384.96      447.40       70.78 o
  -4  23   5      677.42      529.85       65.75 o
  -3  23   5      273.83      308.62       61.78 o
  -2  23   5      404.64      366.18       55.68 o
  -1  23   5      507.07      576.07       63.41 o
   0  23   5     1266.88     1366.00       72.84 o
   1  23   5       57.31        3.90       43.87 o
   2  23   5       73.16       64.26       36.29 o
   3  23   5      488.08      404.03       46.14 o
   4  23   5       85.35       55.09       55.63 o
   5  23   5      -97.20       21.11       66.19 o
   6  23   5      -26.13       19.03      101.31 o
   7  23   5      162.34      106.78       69.41 o
  -6  24   5      -10.45        1.66       91.95 o
  -5  24   5      240.73      271.05       68.76 o
  -4  24   5       20.90       52.99       87.39 o
  -3  24   5       53.82      101.03       70.82 o
  -2  24   5      607.57      573.76       85.70 o
  -1  24   5      207.46      148.01       48.07 o
   0  24   5      673.59      746.87       83.24 o
   1  24   5       97.55       52.55       43.72 o
   2  24   5       57.48        1.70       38.09 o
   3  24   5      370.50      278.30       59.28 o
   4  24   5       12.02      233.21       66.48 o
   5  24   5      468.74      266.81       65.62 o
   6  24   5      149.63      286.16       66.69 o
  -5  25   5       83.44       92.98       61.95 o
  -4  25   5      109.74       80.23       56.82 o
  -3  25   5      411.78      387.18       69.53 o
  -2  25   5      163.22      115.05       55.39 o
  -1  25   5      105.91      215.20       46.24 o
   0  25   5        2.09       37.05       39.81 o
   1  25   5      244.74      149.84       49.81 o
   2  25   5      182.72      230.11       55.44 o
   3  25   5       14.28        2.88       65.18 o
   4  25   5       70.02      115.85       50.76 o
   5  25   5      214.43      260.84       62.82 o
  -4  26   5       48.42       43.65       61.54 o
  -3  26   5      174.19      304.49       67.63 o
  -2  26   5      -26.13       37.49      122.49 o
  -1  26   5       97.02       94.35       56.74 o
   0  26   5       85.35       46.86       51.83 o
   1  26   5       51.91      102.34       86.75 o
   2  26   5       66.19       19.68       87.44 o
   3  26   5       35.01        5.35       56.17 o
   4  26   5       76.82        6.03       70.73 o
  -2  27   5      -46.68       18.19       88.65 o
  -1  27   5       95.80       15.97       57.66 o
   0  27   5       58.88       16.51       75.95 o
   1  27   5      128.55        0.79       90.93 o
   2  27   5      -27.52       85.78      208.07 o
 -13   0   6       62.71       39.61      111.13 o
 -12   0   6       42.15       88.00       62.71 o
 -11   0   6       34.84       25.73      264.77 o
 -10   0   6    28775.76    27849.92      800.92 o
  -9   0   6     1262.53     1062.00       79.78 o
  -8   0   6     1871.84     1866.50       81.87 o
  -7   0   6     1279.25     1273.76       67.59 o
  -6   0   6     7975.09     7944.57      200.32 o
  -5   0   6       80.48       65.68       21.25 o
  -4   0   6     2207.33     1860.22       49.82 o
  -3   0   6    95912.23   102250.76     1645.05 o
  -2   0   6   119305.52   121591.63     2976.55 o
  -1   0   6   158448.00        0.00     4041.20 x
   0   0   6    45930.98        0.00     1846.76 x
   1   0   6     2704.12        0.00       67.59 x
   2   0   6    68369.04    61922.73     1203.65 o
   3   0   6    22423.07    21169.38      388.79 o
   4   0   6    17951.62    18997.03      332.01 o
   5   0   6    14483.86    13365.36      284.28 o
   6   0   6    11149.87     8783.55      286.72 o
   7   0   6      121.93      109.33       45.64 o
   8   0   6     2163.09     1945.16       93.37 o
   9   0   6     2974.46     3152.29      122.28 o
  10   0   6      489.82      503.64       62.71 o
  11   0   6      250.14      124.62       76.64 o
  12   0   6     1907.72     1591.99      180.46 o
  13   0   6     1069.18      807.04      158.16 o
 -14   1   6      283.75      336.47       80.51 o
 -13   1   6       88.84      180.99       87.87 o
 -12   1   6       26.30       12.25       81.83 o
 -11   1   6      225.05      257.66       49.39 o
 -10   1   6       73.16      173.89       48.12 o
  -9   1   6      571.34      760.29       40.10 o
  -8   1   6      436.52      560.76       36.70 o
  -7   1   6     2365.67     2425.90       63.18 o
  -6   1   6     1090.43      874.34       33.13 o
  -5   1   6      450.28      595.79       21.26 o
  -4   1   6    11565.14    10666.78      139.26 o
  -3   1   6    48704.25    50209.47      462.26 o
  -2   1   6       13.94       25.18       11.82 o
  -1   1   6      713.31        0.00       13.30 x
   0   1   6     2765.96        0.00       46.72 x
   1   1   6    36346.21        0.00      461.52 x
   2   1   6    31197.52    30839.61      391.31 o
   3   1   6      644.33      488.25       20.28 o
   4   1   6     7589.61     7620.44      109.26 o
   5   1   6      665.40      584.33       29.19 o
   6   1   6    25917.65    24166.37      416.57 o
   7   1   6      955.08      944.57       41.27 o
   8   1   6       29.44       54.19       41.96 o
   9   1   6      118.45       42.37       40.78 o
  10   1   6       32.92       29.90      106.08 o
  11   1   6      -53.82       19.01       54.37 o
  12   1   6      469.61      486.74       73.65 o
  13   1   6      479.54      190.25       95.73 o
  14   1   6      388.62      428.66       92.85 o
 -14   2   6      431.64      462.95      108.00 o
 -13   2   6       27.87        1.11      116.22 o
 -12   2   6       85.18       97.84       64.41 o
 -11   2   6       13.76       81.99       62.54 o
 -10   2   6      151.37      101.59       42.25 o
  -9   2   6      492.61      405.91       42.11 o
  -8   2   6       57.31        0.76       30.81 o
  -7   2   6     4728.55     4282.23      100.94 o
  -6   2   6     1649.05     1454.45       46.08 o
  -5   2   6     6391.53     5969.85      100.35 o
  -4   2   6     1738.93     2210.42       29.74 o
  -3   2   6    15776.17    13545.77      163.40 o
  -2   2   6    21288.74    21450.60      226.05 o
  -1   2   6     2266.21        0.00       31.78 x
   0   2   6     4728.37        0.00       51.73 x
   1   2   6     4181.24        0.00       68.05 x
   2   2   6      450.28      524.37       15.97 o
   3   2   6       47.03        9.85       19.18 o
   4   2   6     4169.57     4784.92       64.90 o
   5   2   6    11224.77    12661.63      216.83 o
   6   2   6      470.66      550.58       38.33 o
   7   2   6      737.87      658.89       49.56 o
   8   2   6      114.44      156.45       42.99 o
   9   2   6       36.41        3.79       32.51 o
  10   2   6      237.07      281.58       54.94 o
  11   2   6      -13.94        6.53       97.78 o
  12   2   6      175.93      330.48       72.91 o
  13   2   6     -150.33        1.09       71.25 o
  14   2   6      346.81      246.23       80.12 o
 -14   3   6      -31.35       17.32      338.62 o
 -13   3   6      721.67      830.24       88.61 o
 -12   3   6      203.80      200.64       53.60 o
 -11   3   6      906.48     1414.49       54.95 o
 -10   3   6      732.29      884.68       51.98 o
  -9   3   6      616.28      522.70       44.63 o
  -8   3   6      108.00       91.10       28.99 o
  -7   3   6       40.06       12.81       18.70 o
  -6   3   6        5.40        4.02       26.15 o
  -5   3   6     9885.95    11357.05      134.06 o
  -4   3   6     3504.69     2964.22       49.62 o
  -3   3   6      679.34      400.94       15.28 o
  -2   3   6   115463.45   115115.45     2000.12 o
  -1   3   6     4925.03     4640.16       61.66 o
   0   3   6    29430.19        0.00      310.05 x
   1   3   6     1556.91     2294.25       24.69 o
   2   3   6   266271.19   262497.12     4608.80 o
   3   3   6     1515.45     1544.52       31.25 o
   4   3   6     2062.93     2392.50       41.77 o
   5   3   6      137.26       70.58       29.09 o
   6   3   6      765.91      830.24       47.83 o
   7   3   6     9375.75     9909.26      227.54 o
   8   3   6      879.66     1011.28       60.83 o
   9   3   6     7360.55     7401.32      195.02 o
  10   3   6     1160.80      968.53       70.53 o
  11   3   6      984.17      997.78       77.69 o
  12   3   6      177.32      171.72       52.36 o
  13   3   6      210.60      141.48       59.99 o
 -14   4   6      -40.06        1.65       60.58 o
 -13   4   6       68.28       21.55       91.39 o
 -12   4   6      172.45        0.37       70.70 o
 -11   4   6       17.42       35.67       82.72 o
 -10   4   6      453.59      302.81       46.48 o
  -9   4   6      771.14      789.97       47.43 o
  -8   4   6     3623.32     3716.35       87.44 o
  -7   4   6     4745.27     4299.24       96.35 o
  -6   4   6      377.29      465.98       21.51 o
  -5   4   6      742.22      492.79       22.75 o
  -4   4   6     6668.50     6682.82       78.39 o
  -3   4   6      336.01      279.61        9.24 o
  -2   4   6    34262.03    35036.90      355.76 o
  -1   4   6     7044.57     7388.44       73.63 o
   0   4   6    64131.17    67461.68      723.25 o
   1   4   6    52811.99    52560.89      565.93 o
   2   4   6       74.55      323.26        9.73 o
   3   4   6    11457.49    12826.38      143.17 o
   4   4   6     2429.25     2835.49       43.48 o
   5   4   6    23263.53    22148.43      390.95 o
   6   4   6     2900.95     2820.67       84.07 o
   7   4   6      120.02       70.57       34.36 o
   8   4   6     1086.77      907.77       63.44 o
   9   4   6       36.58       13.90       49.14 o
  10   4   6      111.13      140.40       42.63 o
  11   4   6      158.69      153.37       55.44 o
  12   4   6     2397.02     2424.14      115.18 o
  13   4   6       64.28       19.00       82.60 o
 -13   5   6      193.35      107.86       63.88 o
 -12   5   6      336.53      251.98       58.91 o
 -11   5   6      100.51       60.15       50.37 o
 -10   5   6     1067.96     1303.75       52.98 o
  -9   5   6       33.44        0.20       84.62 o
  -8   5   6      607.40      539.80       33.82 o
  -7   5   6       67.93       91.90       22.71 o
  -6   5   6      657.39      911.06       29.40 o
  -5   5   6      329.39       97.11       19.71 o
  -4   5   6     5071.35     4981.44       65.40 o
  -3   5   6     3606.94     3990.31       47.60 o
  -2   5   6       18.99      126.15       10.74 o
  -1   5   6    44762.34    42446.31      538.67 o
   0   5   6    10390.40    12635.59      125.12 o
   1   5   6    74440.21    83116.55      763.75 o
   2   5   6    16314.24    16648.38      181.31 o
   3   5   6      123.85      191.55       13.98 o
   4   5   6       52.26       54.17       15.03 o
   5   5   6       12.37       34.47       24.84 o
   6   5   6    10250.88    10370.29      208.83 o
   7   5   6      598.52      556.91       39.66 o
   8   5   6      292.46      254.32       50.25 o
   9   5   6     3474.56     3666.68      118.94 o
  10   5   6      589.98      604.65       63.28 o
  11   5   6      429.38      411.33       68.31 o
  12   5   6      -55.91       58.69       66.65 o
  13   5   6       98.94       91.08       80.25 o
 -13   6   6        4.88        0.64       43.31 o
 -12   6   6     1225.42     1183.62       86.48 o
 -11   6   6       41.81       33.36       48.30 o
 -10   6   6     2522.96     2239.45      104.02 o
  -9   6   6     5474.25     4850.57      135.86 o
  -8   6   6        5.23       12.70       21.22 o
  -7   6   6     4094.15     4676.46       91.63 o
  -6   6   6     3646.13     3570.47       78.39 o
  -5   6   6     3515.14     4085.95       56.97 o
  -4   6   6      491.21      149.32       15.80 o
  -3   6   6     5020.84     5950.50       65.28 o
  -2   6   6    21237.18    19632.63      200.72 o
  -1   6   6     2750.10     3162.59       32.84 o
   0   6   6     5869.49     5153.05       70.61 o
   1   6   6      533.89      514.26       13.69 o
   2   6   6     5478.61     8068.83       71.16 o
   3   6   6      604.44      432.43       18.48 o
   4   6   6       40.06       80.10       26.90 o
   5   6   6     3856.03     3174.90       97.45 o
   6   6   6     4744.57     5474.84      124.46 o
   7   6   6      240.21      222.24       34.09 o
   8   6   6     3022.88     3409.24      100.93 o
   9   6   6     1202.60     1220.06       64.31 o
  10   6   6     1120.56      957.30       71.77 o
  11   6   6      236.38      340.84       70.95 o
  12   6   6     -191.09        1.35       90.33 o
  13   6   6      137.44      128.05       67.97 o
 -13   7   6      345.77      255.34       97.15 o
 -12   7   6      677.60      798.07       72.12 o
 -11   7   6      429.55      708.22       56.20 o
 -10   7   6      637.88      717.43       62.80 o
  -9   7   6     2776.58     3070.47      101.90 o
  -8   7   6      770.61      649.14       36.83 o
  -7   7   6      364.58      360.94       29.06 o
  -6   7   6     3224.07     3666.43       69.13 o
  -5   7   6        6.97       45.94       10.88 o
  -4   7   6     1813.83     1516.36       34.36 o
  -3   7   6     7044.57     6757.69       87.64 o
  -2   7   6     4441.14     4096.30       70.20 o
  -1   7   6      523.27      827.83        8.71 o
   0   7   6     2252.10     2000.44       31.88 o
   1   7   6    10300.52    10853.87      114.38 o
   2   7   6     1972.70     1523.72       29.90 o
   3   7   6     2517.04     1918.96       44.02 o
   4   7   6     6794.78     5883.52      120.67 o
   5   7   6     5288.05     4590.80      119.77 o
   6   7   6     4064.89     4172.43      110.67 o
   7   7   6     1023.71     1036.20       53.75 o
   8   7   6      487.56      532.49       52.28 o
   9   7   6     1110.28      987.19       73.53 o
  10   7   6        3.48       25.53       26.17 o
  11   7   6       90.75        0.24       52.74 o
  12   7   6      290.03      249.83       75.41 o
  13   7   6       -3.48       13.55       26.41 o
 -13   8   6      491.56      333.89       81.83 o
 -12   8   6      -64.28        1.09       76.03 o
 -11   8   6       69.50        0.17       70.25 o
 -10   8   6     1688.59     2121.22       84.11 o
  -9   8   6       25.95        7.19      144.17 o
  -8   8   6      106.08       82.47       31.78 o
  -7   8   6      147.89      147.33       22.44 o
  -6   8   6     1739.98     1468.03       41.77 o
  -5   8   6     8868.69     8150.50      137.62 o
  -4   8   6     2221.44     2768.68       53.10 o
  -3   8   6      878.09      630.59       18.53 o
  -2   8   6     3055.63     3454.22       55.67 o
  -1   8   6     7330.42     6597.52       86.65 o
   0   8   6     2188.17     1427.38       31.37 o
   1   8   6     4007.23     4611.93       50.31 o
   2   8   6     3936.68     4233.76       52.64 o
   3   8   6      154.68      357.70       16.19 o
   4   8   6       15.50       65.65       27.87 o
   5   8   6    10294.60    10431.16      204.88 o
   6   8   6      250.31      165.87       31.64 o
   7   8   6      203.80      304.26       37.25 o
   8   8   6     1749.73     1805.48       81.45 o
   9   8   6      270.52      239.07       56.11 o
  10   8   6      240.03      300.48       59.93 o
  11   8   6     1210.62     1162.02       80.45 o
  12   8   6      200.14      205.50       91.67 o
  13   8   6       19.16        2.83      100.68 o
 -13   9   6       85.18        1.71       82.74 o
 -12   9   6      277.31      139.04       82.45 o
 -11   9   6       82.04       37.97       64.02 o
 -10   9   6      223.49      190.41       49.96 o
  -9   9   6     2684.43     2716.24      104.24 o
  -8   9   6       34.84        0.26      106.33 o
  -7   9   6     1434.10     1301.95       63.72 o
  -6   9   6     2634.62     2513.09       62.57 o
  -5   9   6     5198.34     4953.22       87.23 o
  -4   9   6     9553.77     9094.97      138.69 o
  -3   9   6     2428.90     2306.59       39.65 o
  -2   9   6    22673.38    21166.07      354.49 o
  -1   9   6     2141.49     2052.71       27.10 o
   0   9   6      163.74      267.67       10.10 o
   1   9   6     3332.25     4159.78       43.36 o
   2   9   6     4680.99     4517.35       71.58 o
   3   9   6     3717.90     2864.45       76.37 o
   4   9   6     3625.06     2885.14       76.30 o
   5   9   6     1369.48     1842.11       44.97 o
   6   9   6     1477.65     1684.55       60.86 o
   7   9   6      175.76      212.36       35.29 o
   8   9   6     1093.04     1107.56       60.88 o
   9   9   6      906.83     1006.10       68.65 o
  10   9   6     1762.80     2082.68       92.55 o
  11   9   6      111.31       61.57       55.29 o
  12   9   6       79.95       13.71      122.57 o
  13   9   6      169.49      111.05       87.86 o
 -13  10   6      -60.97       29.96       57.96 o
 -12  10   6      774.97      932.67       79.57 o
 -11  10   6      552.53      552.90       60.06 o
 -10  10   6      179.24      192.88       63.44 o
  -9  10   6      -29.61        0.42       71.15 o
  -8  10   6       98.94       77.29       50.29 o
  -7  10   6      654.60      473.87       32.33 o
  -6  10   6     2243.91     2632.02       73.42 o
  -5  10   6      779.85      853.49       40.08 o
  -4  10   6      460.56      394.22       15.19 o
  -3  10   6     7950.71     6918.91      153.21 o
  -2  10   6     5601.41     4136.32      106.94 o
  -1  10   6    17027.20    15851.22      196.60 o
   0  10   6     2402.94     2128.03       37.03 o
   1  10   6    11846.11    10728.75      136.68 o
   2  10   6     4203.89     3816.73       70.33 o
   3  10   6      226.62       86.50       14.70 o
   4  10   6     5274.98     5037.98      103.84 o
   5  10   6      486.51      750.47       31.30 o
   6  10   6       78.39       64.45       38.20 o
   7  10   6     2166.40     2296.10       82.91 o
   8  10   6     1082.76     1104.47       61.04 o
   9  10   6     1216.89     1128.58       80.91 o
  10  10   6      482.16      443.62       59.64 o
  11  10   6      281.14      170.37       84.83 o
  12  10   6      286.89      352.90       67.61 o
  13  10   6       65.84       25.12       60.18 o
 -12  11   6      659.66      798.77       93.26 o
 -11  11   6      327.30      405.24       70.39 o
 -10  11   6      205.89      350.78       64.74 o
  -9  11   6     1383.76     1088.64       85.04 o
  -8  11   6     8474.15     7933.60      213.25 o
  -7  11   6      181.16      228.43       28.85 o
  -6  11   6      107.82       80.62       25.72 o
  -5  11   6     4527.53     5132.13       70.27 o
  -4  11   6     4025.87     3685.24       63.56 o
  -3  11   6      683.69      993.94       34.06 o
  -2  11   6       78.04        3.91       21.22 o
  -1  11   6    14799.84    14417.86      162.47 o
   0  11   6    16212.34    16037.87      242.55 o
   1  11   6     5878.72     5882.68       83.55 o
   2  11   6       41.63       60.28       22.64 o
   3  11   6     2546.82     2846.62       48.59 o
   4  11   6     3111.20     3101.84       70.62 o
   5  11   6     1433.58     1426.28       49.22 o
   6  11   6      189.87      164.84       34.24 o
   7  11   6     1777.08     1490.81       77.31 o
   8  11   6     1020.05     1030.96       77.32 o
   9  11   6      516.82      461.23       64.13 o
  10  11   6       18.99       47.04      112.79 o
  11  11   6      573.08      217.69       99.41 o
  12  11   6      340.02      369.04       98.29 o
 -12  12   6      579.35      436.47       81.97 o
 -11  12   6     1663.68     1405.99       95.92 o
 -10  12   6       15.68       86.76       80.53 o
  -9  12   6      696.06      787.66       67.78 o
  -8  12   6     6387.01     7082.33      176.30 o
  -7  12   6     1463.19     1427.49       69.20 o
  -6  12   6      -15.33        2.76       39.72 o
  -5  12   6     2362.01     2504.97       48.59 o
  -4  12   6     2526.27     2490.15       44.00 o
  -3  12   6     1533.74     1580.01       47.50 o
  -2  12   6    13328.81    11907.86      238.54 o
  -1  12   6     1311.30     1648.21       26.00 o
   0  12   6     1829.16     1729.63       36.67 o
   1  12   6     4350.73     3410.04       68.90 o
   2  12   6     5460.84     4817.28       83.44 o
   3  12   6     3944.52     4450.18       81.47 o
   4  12   6       47.03       85.33       27.47 o
   5  12   6       98.94      157.16       28.23 o
   6  12   6       22.64       55.25       83.45 o
   7  12   6      -24.04       12.71      151.54 o
   8  12   6      250.83      202.89       51.12 o
   9  12   6      -17.59        7.42       56.30 o
  10  12   6     1015.18      800.25       85.17 o
  11  12   6      550.96      642.16       92.96 o
  12  12   6      -93.71       29.06       91.05 o
 -12  13   6      308.49      316.59       66.43 o
 -11  13   6      425.89      518.40       62.66 o
 -10  13   6      179.59      273.14       64.57 o
  -9  13   6     4164.52     4020.53      141.28 o
  -8  13   6     2025.65     2440.81       69.68 o
  -7  13   6      880.53      993.90       55.65 o
  -6  13   6     1025.28     1173.02       43.24 o
  -5  13   6       78.39       40.59       11.26 o
  -4  13   6      737.17      735.35       49.16 o
  -3  13   6      -41.81        0.34       20.98 o
  -2  13   6    10457.99    10897.97      193.66 o
  -1  13   6     3877.63     4055.34       63.36 o
   0  13   6      568.73      711.25       21.18 o
   1  13   6     1296.32     1705.48       30.05 o
   2  13   6     3268.14     3135.35       61.96 o
   3  13   6      373.81      261.91       20.08 o
   4  13   6       93.71       45.41       22.17 o
   5  13   6        3.66        6.71       30.21 o
   6  13   6      600.08      707.71       39.23 o
   7  13   6      859.10      826.48       69.36 o
   8  13   6      827.40      988.89       80.19 o
   9  13   6     1618.05     1893.86       88.28 o
  10  13   6        3.66       11.29       32.73 o
  11  13   6      418.75      331.65       82.43 o
  12  13   6     1303.11     1424.62      139.20 o
 -12  14   6       48.42       34.13       65.84 o
 -11  14   6      165.83      230.82       54.34 o
 -10  14   6       71.42       31.70       65.35 o
  -9  14   6      732.64      823.50       69.90 o
  -8  14   6      128.73       31.58       34.73 o
  -7  14   6       27.87       49.79       44.05 o
  -6  14   6       67.93       58.89       20.00 o
  -5  14   6     1166.20     1312.55       35.05 o
  -4  14   6     7363.16     6886.16      193.60 o
  -3  14   6     1021.10      955.34       39.97 o
  -2  14   6      347.16      268.59       28.08 o
  -1  14   6     1977.92     1816.81       37.25 o
   0  14   6     2196.18     2273.30       43.68 o
   1  14   6       15.68       22.81       26.41 o
   2  14   6       -1.74        5.24        3.01 o
   3  14   6     3023.06     3194.45       59.62 o
   4  14   6      335.84      447.27       25.36 o
   5  14   6       50.51        6.66       39.76 o
   6  14   6       83.44       90.68       30.88 o
   7  14   6       27.70       23.89       43.18 o
   8  14   6     3580.12     3517.11      123.42 o
   9  14   6      151.54      117.06       64.59 o
  10  14   6       22.30        7.27      125.70 o
  11  14   6      104.51       29.23       71.50 o
  12  14   6      165.31      249.24       66.17 o
 -11  15   6       40.24       69.21       66.96 o
 -10  15   6     -174.54        8.63       62.94 o
  -9  15   6     -137.26        3.41       57.00 o
  -8  15   6      824.79      917.37       51.35 o
  -7  15   6      510.03      542.61       35.18 o
  -6  15   6     8213.91     7838.24      155.11 o
  -5  15   6     1499.42     1435.48       63.27 o
  -4  15   6      731.42      550.60       45.48 o
  -3  15   6     1117.08     1119.72       58.13 o
  -2  15   6     1206.61     1247.30       43.59 o
  -1  15   6      111.13      132.69       11.64 o
   0  15   6     1538.79     1587.85       39.61 o
   1  15   6     1069.18     1170.71       28.73 o
   2  15   6     1377.49     1251.72       35.82 o
   3  15   6     1044.44     1016.33       32.40 o
   4  15   6     1625.36     1718.15       45.38 o
   5  15   6      112.70       99.43       26.97 o
   6  15   6      428.51      473.34       36.83 o
   7  15   6      881.40      768.43       54.51 o
   8  15   6       64.10      112.69       52.20 o
   9  15   6      174.19      120.42       65.56 o
  10  15   6       40.06       94.81       88.82 o
  11  15   6      -22.64       10.82      153.97 o
 -11  16   6      212.86      182.60       76.53 o
 -10  16   6       -7.14       71.13       50.18 o
  -9  16   6      569.25      705.95       82.53 o
  -8  16   6      510.72      653.81       67.15 o
  -7  16   6      151.37      194.03       25.41 o
  -6  16   6       58.88       25.05       21.67 o
  -5  16   6     1075.45     1139.20       68.40 o
  -4  16   6      352.56      411.17       39.64 o
  -3  16   6     1536.18     1280.69       64.47 o
  -2  16   6       39.89       39.34       11.31 o
  -1  16   6     1100.53     1031.36       30.43 o
   0  16   6      161.82      135.19       14.91 o
   1  16   6       67.76      133.20       14.78 o
   2  16   6     1348.40     1262.58       36.71 o
   3  16   6      295.08      267.68       26.86 o
   4  16   6      210.94      243.75       29.64 o
   5  16   6     3628.19     3485.60       85.48 o
   6  16   6      715.22      473.17       41.15 o
   7  16   6       12.02        0.03       67.97 o
   8  16   6     1367.74     1514.65       77.79 o
   9  16   6       60.97       38.25       72.13 o
  10  16   6      330.96      394.80       80.09 o
  11  16   6     -106.43       37.52      110.11 o
 -11  17   6      -81.69       60.95       82.87 o
 -10  17   6       17.59       10.99      105.36 o
  -9  17   6      449.76      477.45       71.13 o
  -8  17   6     5979.75     5697.33      191.29 o
  -7  17   6      794.30      708.86       69.46 o
  -6  17   6     1213.93     1404.10       66.39 o
  -5  17   6      268.77      154.79       47.64 o
  -4  17   6     2941.02     2587.87       99.60 o
  -3  17   6       15.68       33.06       62.57 o
  -2  17   6      114.97      173.66       17.30 o
  -1  17   6     1053.85      915.43       36.65 o
   0  17   6     3783.74     3837.29       84.84 o
   1  17   6     1824.11     1933.37       53.77 o
   2  17   6     3649.97     3417.28       98.30 o
   3  17   6      109.74       87.59       25.77 o
   4  17   6     2057.53     2025.19       58.77 o
   5  17   6       19.34       27.10       55.81 o
   6  17   6      168.79      227.47       34.69 o
   7  17   6      256.41      265.32       37.32 o
   8  17   6      106.26        8.33       43.90 o
   9  17   6      130.82        5.94       85.85 o
  10  17   6       43.72       19.26       76.32 o
 -10  18   6        3.83        4.14       48.26 o
  -9  18   6      -78.56        8.38       73.56 o
  -8  18   6     1481.48     1262.13       92.77 o
  -7  18   6      120.19      131.25       61.20 o
  -6  18   6       71.24       47.75       58.20 o
  -5  18   6      123.85      149.91       48.54 o
  -4  18   6      360.92      248.00       48.81 o
  -3  18   6      714.18      866.07       50.91 o
  -2  18   6       17.42       58.01       19.71 o
  -1  18   6      135.35      132.46       22.47 o
   0  18   6      784.55      880.27       40.49 o
   1  18   6     1456.05     1568.34       54.30 o
   2  18   6      222.96      199.77       33.67 o
   3  18   6      620.64      594.43       40.64 o
   4  18   6     1862.61     2227.72       70.35 o
   5  18   6     2266.38     1855.05       72.23 o
   6  18   6      839.07      748.93       50.34 o
   7  18   6      553.40      475.88       67.50 o
   8  18   6      553.92      827.79       78.68 o
   9  18   6      268.08      237.97       74.01 o
  10  18   6      -22.47        9.94      126.80 o
 -10  19   6        1.74       21.82       29.10 o
  -9  19   6      -87.09       13.43       65.77 o
  -8  19   6      187.60      143.06       68.00 o
  -7  19   6      400.29      355.46       62.72 o
  -6  19   6      601.48      864.40       70.64 o
  -5  19   6       76.30      105.35       40.22 o
  -4  19   6       81.87      105.60       56.37 o
  -3  19   6       53.82       18.43       36.15 o
  -2  19   6     1583.03     1370.69       71.42 o
  -1  19   6     7636.47     7557.91      214.07 o
   0  19   6     1846.23     1734.38       62.92 o
   1  19   6     3603.46     3554.98       97.69 o
   2  19   6     1471.90     1502.91       58.44 o
   3  19   6      308.66      384.81       40.96 o
   4  19   6       71.42       81.12       42.58 o
   5  19   6      210.94      133.52       38.52 o
   6  19   6       12.19       14.36       79.07 o
   7  19   6      268.77      250.96       50.15 o
   8  19   6      310.41      370.22       47.23 o
   9  19   6       54.17       53.68       56.56 o
  10  19   6       87.27       76.40       79.38 o
  -9  20   6      317.55      431.59       67.70 o
  -8  20   6      144.40      242.48       61.59 o
  -7  20   6     2359.75     2446.40      121.22 o
  -6  20   6     2529.41     2262.23      124.17 o
  -5  20   6     2907.57     2863.78      117.47 o
  -4  20   6      767.48      803.14       66.02 o
  -3  20   6     2619.98     2230.96      113.18 o
  -2  20   6      -31.35        6.05       90.80 o
  -1  20   6      152.76      166.27       30.77 o
   0  20   6     1175.95     1044.39       52.20 o
   1  20   6      614.71      684.43       37.63 o
   2  20   6       93.89       58.05       26.94 o
   3  20   6      255.71      125.41       38.57 o
   4  20   6      480.94      743.46       43.41 o
   5  20   6       45.29       98.17       53.45 o
   6  20   6      532.85      659.38       50.59 o
   7  20   6       -5.40        1.71       44.72 o
   8  20   6      727.94      718.28       58.71 o
   9  20   6      -88.49       33.05       73.94 o
  -9  21   6      -69.68       22.19       73.52 o
  -8  21   6       95.28       77.86       60.22 o
  -7  21   6        8.54       12.05       55.34 o
  -6  21   6      142.14      166.88       60.30 o
  -5  21   6       86.75        0.64       54.11 o
  -4  21   6      300.83      160.54       56.48 o
  -3  21   6       -3.48        3.61       27.87 o
  -2  21   6      714.00      720.37       62.90 o
  -1  21   6       53.82      150.28       35.22 o
   0  21   6       62.36       10.99       41.74 o
   1  21   6      111.66       84.05       51.10 o
   2  21   6      260.06      329.04       38.20 o
   3  21   6      374.16      343.60       44.60 o
   4  21   6       45.46        9.38       46.36 o
   5  21   6      -15.68       47.38       62.33 o
   6  21   6      -17.42      122.67       78.44 o
   7  21   6       67.76        9.79       61.89 o
   8  21   6       -8.71        7.52       59.37 o
  -8  22   6       31.18       26.05      156.10 o
  -7  22   6      251.18      211.80       61.56 o
  -6  22   6      139.70       99.49       60.73 o
  -5  22   6       45.12      131.37       54.94 o
  -4  22   6      487.38      382.37       60.40 o
  -3  22   6      147.71      147.59       50.63 o
  -2  22   6      261.46      152.32       50.52 o
  -1  22   6     1403.97     1420.93       75.76 o
   0  22   6       60.97       21.74       41.90 o
   1  22   6      183.07      281.28       41.40 o
   2  22   6      147.36      214.56       38.18 o
   3  22   6      698.85      580.28       51.03 o
   4  22   6       -7.32       31.71       48.72 o
   5  22   6       60.79        8.99       38.96 o
   6  22   6      417.71      482.62       73.97 o
   7  22   6      342.80      320.47       77.97 o
   8  22   6      170.71      180.96       76.30 o
  -7  23   6       57.31       25.29       64.91 o
  -6  23   6      -50.51       11.50       59.04 o
  -5  23   6      -74.55        2.85       66.04 o
  -4  23   6      117.06       18.05       77.94 o
  -3  23   6       53.82       23.04       64.63 o
  -2  23   6      426.76      490.13       56.39 o
  -1  23   6      902.82      787.44       72.82 o
   0  23   6      470.49      389.95       57.06 o
   1  23   6      797.44      889.05       50.85 o
   2  23   6      228.54      186.32       35.85 o
   3  23   6      879.66      586.88       55.80 o
   4  23   6      -19.16        5.34      114.52 o
   5  23   6      356.04      528.41       58.95 o
   6  23   6       55.57       86.20       62.66 o
   7  23   6      115.31      133.95       84.12 o
  -6  24   6       92.32       31.49       95.99 o
  -5  24   6      121.93       72.96       65.73 o
  -4  24   6       31.35      120.47       75.67 o
  -3  24   6       36.75        3.23       85.71 o
  -2  24   6      377.99      266.64       59.18 o
  -1  24   6      268.25      294.81       55.44 o
   0  24   6      332.18      267.71       51.53 o
   1  24   6      119.67      117.01       45.70 o
   2  24   6       50.17       24.91       45.78 o
   3  24   6       71.24        3.87       73.59 o
   4  24   6      -12.02       63.68       60.99 o
   5  24   6      -24.39        0.49      123.37 o
   6  24   6       27.87        0.01       98.36 o
  -5  25   6       94.24       26.98       79.42 o
  -4  25   6      -13.94        1.90      111.15 o
  -3  25   6       98.94       12.82       55.34 o
  -2  25   6        1.92       24.05       22.82 o
  -1  25   6      156.60       99.97       48.06 o
   0  25   6      465.96      511.61       64.01 o
   1  25   6      223.31      212.86       55.19 o
   2  25   6      142.49        2.34       48.32 o
   3  25   6       43.55       39.71       63.14 o
   4  25   6      348.38      300.82       81.32 o
   5  25   6      -52.08       34.69       58.77 o
  -4  26   6       62.53        9.24       82.22 o
  -3  26   6      181.51      105.33       56.86 o
  -2  26   6      106.43       35.72       58.35 o
  -1  26   6      212.16      232.71       59.68 o
   0  26   6      -99.11       55.44       43.02 o
   1  26   6      282.88      415.08       87.44 o
   2  26   6      265.46      378.47      102.08 o
   3  26   6       75.08       63.89       90.38 o
   4  26   6      282.88      260.24       63.20 o
  -2  27   6       97.72       33.17       55.97 o
  -1  27   6      400.64      336.21       66.33 o
   0  27   6       80.48      144.89       86.75 o
   1  27   6       45.29        5.27       62.71 o
 -14   1   7      -31.35       86.93      288.46 o
 -13   1   7     -150.85        3.08       65.31 o
 -12   1   7      486.69      657.58       61.40 o
 -11   1   7      -38.50        3.61       37.07 o
 -10   1   7      758.07      885.84       52.72 o
  -9   1   7     3742.81     3011.61       97.06 o
  -8   1   7     1884.73     1619.15       61.59 o
  -7   1   7      212.86      221.29       25.99 o
  -6   1   7     1132.06     1271.33       35.12 o
  -5   1   7     5878.55     6056.96       95.95 o
  -4   1   7       55.57      362.07       11.29 o
  -3   1   7    13138.59    12280.25      143.82 o
  -2   1   7    43768.43    42578.62      436.99 o
  -1   1   7     2314.11        0.00       28.21 x
   0   1   7    12909.88        0.00      197.56 x
   1   1   7   142117.03        0.00     2534.34 x
   2   1   7    39064.09    44985.84      519.80 o
   3   1   7      365.62      374.45       18.37 o
   4   1   7     6391.71     6497.37       93.62 o
   5   1   7     1136.59     1965.02       36.51 o
   6   1   7       62.36       11.10       41.74 o
   7   1   7     1558.82     1552.54       69.14 o
   8   1   7      349.08      395.62       38.43 o
   9   1   7      342.11      343.42       48.36 o
  10   1   7      692.93      610.98       59.11 o
  11   1   7      -29.61       76.91      113.32 o
  12   1   7      236.90      275.83       75.84 o
  13   1   7      578.66      652.48       81.54 o
 -14   2   7       10.28        2.43      141.09 o
 -13   2   7      125.42       54.19       71.36 o
 -12   2   7      160.08      173.34       63.05 o
 -11   2   7      100.68       78.84       42.05 o
 -10   2   7      579.18      434.79       50.02 o
  -9   2   7     1476.43     1488.92       57.77 o
  -8   2   7     1083.81     1132.42       48.04 o
  -7   2   7     1043.40     1044.26       37.81 o
  -6   2   7     5761.67     4615.34      114.26 o
  -5   2   7     1444.73     1802.78       33.58 o
  -4   2   7     8214.08     7910.66       98.59 o
  -3   2   7    19469.34    21996.05      204.78 o
  -2   2   7    55326.43    58071.98      550.47 o
  -1   2   7     3899.58        0.00       47.23 x
   0   2   7    69394.48        0.00     1011.50 x
   1   2   7     1300.85      479.30       28.88 o
   2   2   7   123508.73   123194.53     1651.59 o
   3   2   7    31838.53    28372.79      387.26 o
   4   2   7    21099.75    19949.25      261.30 o
   5   2   7     3877.81     3507.69       99.30 o
   6   2   7     5585.21     5574.88      142.72 o
   7   2   7     4871.56     5336.77      135.21 o
   8   2   7     3127.75     3638.53      108.62 o
   9   2   7      622.03      603.65       58.01 o
  10   2   7      196.83      176.64       43.58 o
  11   2   7      336.53      419.19       66.07 o
  12   2   7      955.26      733.02       85.82 o
  13   2   7       34.49        9.21      206.01 o
 -14   3   7     -127.16        1.55       53.56 o
 -13   3   7      -60.62        0.11       56.90 o
 -12   3   7       48.42       14.04       73.98 o
 -11   3   7      792.74     1053.28       55.66 o
 -10   3   7     1209.92     1109.23       59.58 o
  -9   3   7      191.43      184.64       36.46 o
  -8   3   7    13865.83    13469.40      241.44 o
  -7   3   7       74.55       38.42       21.08 o
  -6   3   7      130.64      179.97       21.21 o
  -5   3   7    10127.55    10137.22      140.34 o
  -4   3   7     3294.97     3025.44       48.13 o
  -3   3   7    21530.52    20734.46      208.54 o
  -2   3   7      603.04      870.37       13.36 o
  -1   3   7       36.75       50.45        8.79 o
   0   3   7   115866.51   111710.01     2448.72 o
   1   3   7   113945.20   111636.98     1634.23 o
   2   3   7    26288.68    25365.59      311.25 o
   3   3   7     1721.69     1281.32       36.38 o
   4   3   7      656.17      934.48       23.87 o
   5   3   7     3424.74     3681.00       85.27 o
   6   3   7      669.24      903.43       42.11 o
   7   3   7      303.09      266.76       34.53 o
   8   3   7      526.23      662.93       46.26 o
   9   3   7     2218.48     2281.54      100.20 o
  10   3   7      749.36      906.88       58.12 o
  11   3   7       33.10        1.28      109.94 o
  12   3   7      -48.77       56.20       71.26 o
  13   3   7      206.76      212.75       87.09 o
 -13   4   7      -58.88        0.03       90.58 o
 -12   4   7       38.15        0.14       50.51 o
 -11   4   7      781.94     1020.92       71.49 o
 -10   4   7      152.59      145.29       43.14 o
  -9   4   7      925.99      977.70       48.16 o
  -8   4   7       18.99       36.71       41.88 o
  -7   4   7       13.76        3.04       42.42 o
  -6   4   7      503.76      644.00       24.17 o
  -5   4   7     5667.78     5520.81       99.69 o
  -4   4   7     3052.15     2845.38       46.19 o
  -3   4   7     3553.81     3353.49       42.44 o
  -2   4   7      370.50      676.73       11.29 o
  -1   4   7    19667.39    21863.92      204.91 o
   0   4   7    87443.48    94966.20     1086.12 o
   1   4   7     2955.47     4212.57       45.33 o
   2   4   7      811.20      585.86       20.24 o
   3   4   7     1250.33     1821.71       28.10 o
   4   4   7     1324.36     1334.14       33.48 o
   5   4   7       83.44       48.75       23.96 o
   6   4   7     2210.29     2672.38       72.49 o
   7   4   7     8635.79     8938.91      210.28 o
   8   4   7      102.77       55.96       34.61 o
   9   4   7      280.45      272.67       52.26 o
  10   4   7        6.79        3.39       50.40 o
  11   4   7     1972.52     1673.68       92.58 o
  12   4   7       40.06       62.86       83.87 o
  13   4   7       -7.14       18.40       94.89 o
 -13   5   7      137.26      288.44       63.50 o
 -12   5   7     1146.69      962.55       86.81 o
 -11   5   7      662.44      705.60       73.39 o
 -10   5   7      587.19      596.37       45.45 o
  -9   5   7     1365.65     1254.27       60.16 o
  -8   5   7     6673.37     6489.76      130.79 o
  -7   5   7       79.95       39.43       30.45 o
  -6   5   7      734.03      930.75       29.97 o
  -5   5   7       81.52       39.67       14.53 o
  -4   5   7     1869.23     1472.87       28.95 o
  -3   5   7      397.85      203.17       13.41 o
  -2   5   7      147.89      135.39        7.02 o
  -1   5   7    10294.60    10259.95      105.87 o
   0   5   7      133.60       18.95        8.61 o
   1   5   7       41.46        3.97       13.94 o
   2   5   7     4074.81     4543.47       53.62 o
   3   5   7     8117.93     7497.84      109.61 o
   4   5   7       97.89        4.06       28.99 o
   5   5   7     5356.68     5573.69      126.16 o
   6   5   7       24.39       15.34       55.75 o
   7   5   7       97.72      114.44       57.27 o
   8   5   7      964.49      867.56       59.44 o
   9   5   7      848.13      770.34       67.43 o
  10   5   7      629.52      763.09       68.19 o
  11   5   7       13.76       35.79      104.64 o
  12   5   7      202.58      180.88       69.46 o
  13   5   7       70.20       32.83       65.91 o
 -13   6   7      618.37      583.58       91.85 o
 -12   6   7      198.40       81.73       69.52 o
 -11   6   7      157.12      129.65       60.87 o
 -10   6   7      228.71      190.70       53.82 o
  -9   6   7      574.13      784.92       41.03 o
  -8   6   7      242.30      315.85       27.74 o
  -7   6   7     1317.74     1392.30       44.05 o
  -6   6   7       26.13       24.77       57.37 o
  -5   6   7      567.68      694.58       20.11 o
  -4   6   7    23886.95    23287.67      251.58 o
  -3   6   7    20613.94    22449.78      215.67 o
  -2   6   7     7666.95     8379.95       80.65 o
  -1   6   7     6620.25     7305.56       74.92 o
   0   6   7       -1.74       60.06        4.30 o
   1   6   7    14412.96    17128.73      150.57 o
   2   6   7      776.19      583.37       19.73 o
   3   6   7     9097.75     8840.48      116.00 o
   4   6   7       66.02      128.17       39.25 o
   5   6   7     3559.56     2804.99       94.30 o
   6   6   7      350.30      422.67       40.21 o
   7   6   7     1028.24     1278.80       49.08 o
   8   6   7     1222.98      800.98       72.00 o
   9   6   7      111.48       78.93       52.09 o
  10   6   7      193.35      196.48       46.44 o
  11   6   7       -6.79       16.19       61.95 o
  12   6   7      -81.87        0.49       80.86 o
  13   6   7        8.88       13.57       78.25 o
 -13   7   7      -27.87        0.10      148.11 o
 -12   7   7       -3.48        0.44       41.70 o
 -11   7   7       50.34       48.75       52.55 o
 -10   7   7      537.72      467.13       59.01 o
  -9   7   7      643.28      643.29       65.85 o
  -8   7   7     1993.77     1868.57       58.01 o
  -7   7   7       20.55       23.90       52.64 o
  -6   7   7      849.70      668.19       31.95 o
  -5   7   7     1651.49     1892.47       37.49 o
  -4   7   7     1985.93     2127.40       41.74 o
  -3   7   7    16847.26    15526.48      208.87 o
  -2   7   7    19775.39    19719.07      253.98 o
  -1   7   7     6153.24     5730.08       72.05 o
   0   7   7      481.98      584.65       13.33 o
   1   7   7      231.50      110.28       12.07 o
   2   7   7     1531.47     1086.93       24.55 o
   3   7   7     1040.43      627.33       25.66 o
   4   7   7     1210.97     1396.05       49.16 o
   5   7   7      273.30      363.61       35.98 o
   6   7   7      143.01       47.68       28.84 o
   7   7   7       60.79       29.43       37.48 o
   8   7   7      711.04      717.87       51.72 o
   9   7   7     1063.95     1029.06       59.92 o
  10   7   7        0.00       16.46        6.69 o
  11   7   7      375.90      523.69       56.52 o
  12   7   7      -83.26       26.57       73.68 o
  13   7   7     -108.17        3.17       91.05 o
 -13   8   7       66.19       40.87       73.16 o
 -12   8   7       95.46       11.97       62.02 o
 -11   8   7      137.09      163.51       63.87 o
 -10   8   7      105.91      131.53       48.31 o
  -9   8   7     2268.82     2301.30       95.08 o
  -8   8   7     3501.73     3359.28       93.94 o
  -7   8   7      248.74      231.79       26.20 o
  -6   8   7      481.11      339.26       24.71 o
  -5   8   7      851.96      702.41       25.66 o
  -4   8   7     1734.75     1600.64       36.47 o
  -3   8   7     3811.96     3773.29       54.16 o
  -2   8   7     6775.10     7258.44      100.27 o
  -1   8   7     1540.71     1131.79       24.98 o
   0   8   7      797.79     1030.18       16.65 o
   1   8   7     5417.29     5378.12       67.91 o
   2   8   7     2661.27     2306.57       39.07 o
   3   8   7     3525.77     3013.35       65.15 o
   4   8   7     7391.04     7076.80      133.44 o
   5   8   7       28.04        0.04       83.71 o
   6   8   7     1885.25     1836.29       70.74 o
   7   8   7     1180.66     1122.89       56.51 o
   8   8   7      108.00      123.66       48.80 o
   9   8   7      272.26      138.31       54.49 o
  10   8   7     1819.24     2031.98       96.22 o
  11   8   7       29.61       29.22       97.89 o
  12   8   7      128.38       46.76       72.47 o
  13   8   7      -55.74       23.84       64.88 o
 -13   9   7      139.00       59.16       93.14 o
 -12   9   7      360.22      515.36       68.83 o
 -11   9   7      -31.18       11.70      216.40 o
 -10   9   7      809.81      578.01       71.44 o
  -9   9   7     2812.64     2642.21      108.12 o
  -8   9   7     1872.19     2152.69       79.78 o
  -7   9   7      158.51      130.35       33.12 o
  -6   9   7      917.98      780.55       44.48 o
  -5   9   7     1545.58     1700.13       38.18 o
  -4   9   7     2904.61     3121.61       54.08 o
  -3   9   7     4508.55     4425.26       99.47 o
  -2   9   7      108.00        0.23       19.97 o
  -1   9   7       55.57      117.80        4.68 o
   0   9   7     4619.51     4938.73       57.03 o
   1   9   7     1027.20     1490.75       20.14 o
   2   9   7       92.15       36.39       13.58 o
   3   9   7       34.84       21.39       49.20 o
   4   9   7     1759.66     1281.05       45.81 o
   5   9   7      336.01      502.72       38.94 o
   6   9   7      365.80      302.93       36.58 o
   7   9   7     1726.57     1538.84       74.48 o
   8   9   7      322.08      247.87       54.44 o
   9   9   7     3666.34     3525.84      129.67 o
  10   9   7      329.57      307.23       74.74 o
  11   9   7      -25.95       12.99       66.15 o
  12   9   7      328.00      334.63       92.58 o
  13   9   7       41.63       77.99       84.46 o
 -13  10   7      -90.58        0.16       99.52 o
 -12  10   7      104.51        1.76       70.03 o
 -11  10   7      215.65       90.24       67.93 o
 -10  10   7      -29.61       13.21       83.41 o
  -9  10   7      467.35      566.79       62.05 o
  -8  10   7    11203.00    10937.75      267.18 o
  -7  10   7      125.76      121.64       31.16 o
  -6  10   7      296.12      345.16       40.93 o
  -5  10   7      319.29      354.60       14.92 o
  -4  10   7      552.88      807.97       15.70 o
  -3  10   7       25.95        3.80       57.84 o
  -2  10   7       -1.74        6.01        8.71 o
  -1  10   7     1345.79     1684.52       28.22 o
   0  10   7     1773.60     1967.16       31.83 o
   1  10   7      888.54     1148.53       19.96 o
   2  10   7     5495.85     5046.23       86.59 o
   3  10   7     1400.48      863.51       40.74 o
   4  10   7     2869.08     2845.86       67.59 o
   5  10   7       98.94       82.62       28.46 o
   6  10   7      113.40      190.13       28.26 o
   7  10   7     1382.89     1271.41       65.22 o
   8  10   7       26.30        0.04       88.83 o
   9  10   7      263.37      188.57       57.50 o
  10  10   7      463.17      445.07       60.24 o
  11  10   7     2593.68     2504.72      136.34 o
  12  10   7       83.44       59.41       91.30 o
  13  10   7       85.00       22.08       67.73 o
 -12  11   7       73.16        1.75       61.00 o
 -11  11   7       59.22       17.42       44.00 o
 -10  11   7        5.23       96.36       80.83 o
  -9  11   7    10790.17    10779.33      284.95 o
  -8  11   7    10187.13     9659.42      252.41 o
  -7  11   7     2174.23     2079.42       70.51 o
  -6  11   7     1299.28     1266.25       48.15 o
  -5  11   7     1543.14     1785.00       32.76 o
  -4  11   7      237.07      240.19       16.19 o
  -3  11   7       22.47       44.02       37.89 o
  -2  11   7     2158.21     2179.76       54.41 o
  -1  11   7     8344.20     7843.97       91.62 o
   0  11   7     3710.76     3787.94       58.79 o
   1  11   7     8896.21     7921.33      118.38 o
   2  11   7     2511.12     1668.72       48.22 o
   3  11   7     1241.80     1555.49       30.94 o
   4  11   7     5969.82     5759.18      142.53 o
   5  11   7      277.48      306.68       32.36 o
   6  11   7      380.08      429.80       34.89 o
   7  11   7       66.02      118.39       31.23 o
   8  11   7     1993.95     2043.40       86.67 o
   9  11   7      264.42      192.44       52.57 o
  10  11   7        7.14      101.48       66.15 o
  11  11   7     1010.30      811.76      104.74 o
  12  11   7     1567.18     1478.38      107.44 o
 -12  12   7      137.26       17.28       73.11 o
 -11  12   7      857.71      902.93       87.01 o
 -10  12   7     1164.46     1178.15       87.13 o
  -9  12   7     2505.54     2131.19      114.68 o
  -8  12   7    10229.11    10950.74      247.97 o
  -7  12   7     1905.28     2046.04       62.03 o
  -6  12   7     1429.57     1345.72       44.83 o
  -5  12   7     2241.30     2342.60       45.62 o
  -4  12   7     7094.39     7239.70      184.68 o
  -3  12   7     1818.54     1676.80       53.76 o
  -2  12   7      737.34      666.41       30.91 o
  -1  12   7     4966.67     4930.72       67.80 o
   0  12   7    14647.77    14448.29      217.97 o
   1  12   7     2322.64     2300.18       40.28 o
   2  12   7     7662.25     7023.11      117.06 o
   3  12   7      -22.64       12.84       33.49 o
   4  12   7      179.59      226.90       21.35 o
   5  12   7      681.78      825.02       45.85 o
   6  12   7      191.78      168.59       41.86 o
   7  12   7       59.22       86.29       86.04 o
   8  12   7      850.57      801.53       66.96 o
   9  12   7     3762.32     3754.18      134.64 o
  10  12   7     5000.81     4897.12      173.78 o
  11  12   7       34.66        7.54      142.89 o
  12  12   7      216.52      176.36       82.37 o
 -12  13   7      866.24      636.50       94.04 o
 -11  13   7      966.06      914.93       89.50 o
 -10  13   7      -24.39       41.13       86.22 o
  -9  13   7     1825.68     1892.22       90.20 o
  -8  13   7     2105.95     2120.30       71.17 o
  -7  13   7        3.48       42.68       13.77 o
  -6  13   7      344.72      384.31       27.95 o
  -5  13   7       38.32        0.55       22.42 o
  -4  13   7       41.81       49.73       31.80 o
  -3  13   7     1491.58     1939.61       48.42 o
  -2  13   7      442.79      582.96       27.34 o
  -1  13   7     4029.87     3824.51       64.39 o
   0  13   7      160.25      412.48       16.77 o
   1  13   7       24.39       57.71       34.05 o
   2  13   7      356.91      426.89       18.88 o
   3  13   7        6.97        0.03       16.94 o
   4  13   7     5980.45     5849.39      106.66 o
   5  13   7     1425.04     1333.84       48.79 o
   6  13   7     3526.29     3796.54       91.65 o
   7  13   7     4885.32     4979.53      169.21 o
   8  13   7       55.39       76.42       81.34 o
   9  13   7       15.85        0.92       68.63 o
  10  13   7       36.23       66.83       72.57 o
  11  13   7      495.05      562.62       99.03 o
  12  13   7       62.36       28.14       85.34 o
 -12  14   7     -135.17        0.00       63.06 o
 -11  14   7       42.15       56.50       52.26 o
 -10  14   7      472.75      477.30       62.34 o
  -9  14   7      478.85      442.94       65.87 o
  -8  14   7      892.02      780.73       51.36 o
  -7  14   7      318.77      231.61       31.06 o
  -6  14   7      332.70      433.87       26.91 o
  -5  14   7     2931.78     3021.11       96.34 o
  -4  14   7      421.19      226.53       41.51 o
  -3  14   7     2562.15     2552.72       80.99 o
  -2  14   7     1053.32      764.61       40.23 o
  -1  14   7      205.89      279.96       11.43 o
   0  14   7     1733.88     1543.88       38.94 o
   1  14   7     1005.25     1046.39       26.49 o
   2  14   7     2111.53     1886.68       44.15 o
   3  14   7       18.99       18.28       24.88 o
   4  14   7     1041.83     1279.41       38.18 o
   5  14   7       95.80       83.63       26.97 o
   6  14   7      242.30      217.38       34.71 o
   7  14   7     2328.22     2335.74       97.05 o
   8  14   7       67.93        0.17       57.34 o
   9  14   7     4909.36     4719.78      168.16 o
  10  14   7       -5.23       42.38       50.37 o
  11  14   7      213.03       84.86       57.06 o
  12  14   7      327.82      201.53      107.48 o
 -11  15   7      267.21        0.24      135.17 o
 -10  15   7      133.95      102.35       50.87 o
  -9  15   7       92.15      142.62       45.12 o
  -8  15   7      -13.76        2.81       46.32 o
  -7  15   7       62.53       18.91       38.32 o
  -6  15   7       86.92       41.76       21.59 o
  -5  15   7      869.73     1017.34       57.48 o
  -4  15   7     1441.59     1210.08       64.99 o
  -3  15   7      425.55      419.81       41.53 o
  -2  15   7       83.44       38.92       20.86 o
  -1  15   7        3.48       19.12       10.95 o
   0  15   7       69.68       74.28       14.88 o
   1  15   7      333.75      335.00       19.83 o
   2  15   7       17.42        5.00       32.12 o
   3  15   7      147.89       83.42       18.40 o
   4  15   7      670.63      636.47       32.41 o
   5  15   7      392.80      394.12       33.16 o
   6  15   7       31.18       32.54       54.81 o
   7  15   7     2932.65     3034.35       88.22 o
   8  15   7     1115.34     1012.66       70.18 o
   9  15   7      372.24      284.28       72.61 o
  10  15   7      665.75      622.69       83.35 o
  11  15   7      320.51      269.94       68.75 o
 -11  16   7      392.10      317.54      107.71 o
 -10  16   7      115.14       96.36      123.32 o
  -9  16   7       32.92       64.09      127.91 o
  -8  16   7      924.08      906.53       78.18 o
  -7  16   7      154.68       67.64       43.58 o
  -6  16   7     2149.67     1919.72       90.13 o
  -5  16   7     3491.98     3053.18      122.35 o
  -4  16   7      510.03      446.34       50.60 o
  -3  16   7      678.99      674.87       40.93 o
  -2  16   7     3616.52     3591.04       90.35 o
  -1  16   7     2157.69     2208.23       44.63 o
   0  16   7      -10.45       13.31       17.79 o
   1  16   7      530.06      595.39       24.06 o
   2  16   7     1677.79     1660.58       41.14 o
   3  16   7     1561.78     1712.49       39.66 o
   4  16   7      498.53      552.39       33.53 o
   5  16   7     1791.71     1662.88       56.55 o
   6  16   7     3973.78     4090.55      100.15 o
   7  16   7     1853.20     1795.09       75.41 o
   8  16   7      537.20      534.87       72.04 o
   9  16   7      287.24      369.79       67.54 o
  10  16   7       29.96      122.61      133.18 o
  11  16   7      -57.31       39.60       77.06 o
 -11  17   7      674.46      295.00      165.48 o
 -10  17   7      430.42      402.92       79.82 o
  -9  17   7       99.29       73.50       66.53 o
  -8  17   7     1331.16     1194.54       81.87 o
  -7  17   7       17.24       56.59       82.61 o
  -6  17   7      254.84      214.79       56.11 o
  -5  17   7      195.44      199.09       49.16 o
  -4  17   7      648.86      538.52       55.33 o
  -3  17   7      468.05      387.89       47.47 o
  -2  17   7      578.48      567.23       44.39 o
  -1  17   7       53.82       20.17       17.93 o
   0  17   7     1398.39     1206.33       43.73 o
   1  17   7      404.12      430.31       31.51 o
   2  17   7      200.67      208.33       30.45 o
   3  17   7      591.37      614.89       39.20 o
   4  17   7       41.81        6.18       34.99 o
   5  17   7      467.70      478.18       37.46 o
   6  17   7      257.45      188.14       35.73 o
   7  17   7      -24.73       11.88       88.22 o
   8  17   7      165.31      234.72       61.04 o
   9  17   7      500.10      490.49       76.82 o
  10  17   7       -1.74       29.50       22.82 o
 -10  18   7       54.35      124.14       72.34 o
  -9  18   7      218.61      243.37       57.65 o
  -8  18   7     2000.04     2307.00      106.44 o
  -7  18   7     1252.25     1089.27       79.11 o
  -6  18   7      882.10      978.01       65.21 o
  -5  18   7      625.51      653.35       61.30 o
  -4  18   7     3898.54     4184.51      130.37 o
  -3  18   7      -27.70        4.88      129.98 o
  -2  18   7      696.58      618.80       51.06 o
  -1  18   7     2066.76     2082.68       56.92 o
   0  18   7       -5.05       20.71       32.51 o
   1  18   7       55.57       26.50       37.90 o
   2  18   7       20.90       50.25       36.16 o
   3  18   7       27.87       58.21       66.63 o
   4  18   7     4027.44     3924.26      111.30 o
   5  18   7       -8.71       85.96       36.80 o
   6  18   7       45.12       33.26       44.36 o
   7  18   7      746.92      959.68       57.81 o
   8  18   7      109.22        2.76       67.86 o
   9  18   7     -132.21       30.81       72.21 o
  10  18   7     -127.16        0.41       95.30 o
 -10  19   7     -139.35        0.76       72.46 o
  -9  19   7      160.08      309.58       73.93 o
  -8  19   7      100.86       60.52       62.24 o
  -7  19   7      -95.63        0.01       51.43 o
  -6  19   7       41.63        0.03       66.30 o
  -5  19   7      399.07      320.27       59.31 o
  -4  19   7     1538.27     1704.25       80.37 o
  -3  19   7     4544.43     4428.65      154.22 o
  -2  19   7      957.52      649.15       64.00 o
  -1  19   7      314.24      125.01       30.71 o
   0  19   7      -36.41       32.97       34.93 o
   1  19   7       22.64       33.39       44.94 o
   2  19   7      888.37      877.89       59.83 o
   3  19   7      125.07      206.41       37.59 o
   4  19   7      305.53      307.43       40.44 o
   5  19   7      569.60      577.05       48.68 o
   6  19   7      248.57      262.19       47.98 o
   7  19   7      165.13        0.05       50.01 o
   8  19   7      965.01      896.72       82.75 o
   9  19   7      594.16      525.41       77.61 o
  10  19   7      103.99        4.16       92.11 o
  -9  20   7       -8.71        2.65       75.20 o
  -8  20   7      329.57      374.10       74.60 o
  -7  20   7     1632.33     1416.77      101.95 o
  -6  20   7      -67.93        3.53       53.05 o
  -5  20   7      488.08      532.34       59.00 o
  -4  20   7       45.46       20.06       51.37 o
  -3  20   7     1641.74     1458.25       87.01 o
  -2  20   7       -1.57        7.10       24.29 o
  -1  20   7        0.00       23.41        5.48 o
   0  20   7      221.22       66.66       36.02 o
   1  20   7      297.69      343.75       39.29 o
   2  20   7      -31.35       18.76       60.80 o
   3  20   7     4448.62     4700.46      122.52 o
   4  20   7      279.75      393.94       37.05 o
   5  20   7      248.05      243.17       42.67 o
   6  20   7      775.49      773.39       59.62 o
   7  20   7      195.61      132.88       51.56 o
   8  20   7       43.37        3.38       41.56 o
   9  20   7       85.53       57.84       76.99 o
  -9  21   7      320.86      169.39       89.62 o
  -8  21   7      -64.45       35.64       94.94 o
  -7  21   7      501.67      439.53       74.21 o
  -6  21   7     1412.68     1260.18      100.86 o
  -5  21   7      121.58       81.39       57.01 o
  -4  21   7       21.08       23.66       54.20 o
  -3  21   7     1278.20     1139.89       73.90 o
  -2  21   7      219.30      315.11       49.36 o
  -1  21   7       22.64       61.74       79.32 o
   0  21   7       60.97       93.13       42.00 o
   1  21   7       97.55      104.16       32.23 o
   2  21   7     5151.83     5041.34      134.96 o
   3  21   7       60.97       47.84       38.57 o
   4  21   7       26.13      100.55      115.20 o
   5  21   7      195.44      276.05       47.32 o
   6  21   7       71.59       72.40       41.48 o
   7  21   7       50.51        0.03       60.04 o
   8  21   7       62.36       23.98       62.35 o
  -8  22   7       -3.31       92.52       44.91 o
  -7  22   7       17.07      112.85       99.60 o
  -6  22   7       41.63       38.33       80.37 o
  -5  22   7       18.99        7.19       88.17 o
  -4  22   7      345.42      291.08       59.60 o
  -3  22   7      -31.18       37.14       89.51 o
  -2  22   7     1033.81      985.17       71.60 o
  -1  22   7      101.03        0.65       49.64 o
   0  22   7      140.75      160.15       37.85 o
   1  22   7      617.33      712.34       46.86 o
   2  22   7       66.02       13.45       36.65 o
   3  22   7     1025.28     1160.21       63.48 o
   4  22   7      280.79      223.51       43.73 o
   5  22   7      271.74      250.57       42.52 o
   6  22   7      414.92      354.49       73.82 o
   7  22   7      320.86      166.22       72.80 o
   8  22   7       57.31       60.54       67.31 o
  -7  23   7     -134.47       15.49       73.67 o
  -6  23   7       62.53        0.04       83.79 o
  -5  23   7        0.00        3.05       11.27 o
  -4  23   7      287.59      321.94       49.36 o
  -3  23   7       12.02       94.71       61.98 o
  -2  23   7      389.84      451.72       60.13 o
  -1  23   7        5.05       11.65       55.71 o
   0  23   7      -27.87       21.69      117.34 o
   1  23   7      127.16      141.51       43.57 o
   2  23   7      394.37      400.17       51.80 o
   3  23   7     1182.05     1074.25       63.76 o
   4  23   7       18.99       15.90      113.07 o
   5  23   7      523.09      661.76       87.37 o
   6  23   7      106.26       78.19       57.55 o
   7  23   7      173.67      206.16       68.38 o
  -6  24   7       46.86       86.37       67.08 o
  -5  24   7      -46.86        5.76      101.40 o
  -4  24   7       78.21       37.79       62.69 o
  -3  24   7      -36.58        4.78       48.75 o
  -2  24   7      200.32      190.29       54.77 o
  -1  24   7       31.53       29.23      117.60 o
   0  24   7      693.80      504.43       72.56 o
   1  24   7      121.93       66.78       50.37 o
   2  24   7     1457.62     1297.47       77.12 o
   3  24   7      238.12      244.43       43.51 o
   4  24   7       -7.32       26.54       64.88 o
   5  24   7       33.44        6.12      156.76 o
   6  24   7      212.34      228.92       67.19 o
  -5  25   7       64.10       49.49       66.58 o
  -4  25   7      -74.73        4.37      104.58 o
  -3  25   7       -4.70        0.01       44.98 o
  -2  25   7      113.22        0.43       58.02 o
  -1  25   7      264.42      185.22       60.18 o
   0  25   7      287.94      338.21       52.96 o
   1  25   7     1382.72     1405.32       93.54 o
   2  25   7      287.76      230.10       54.87 o
   3  25   7       14.11       11.71       76.14 o
   4  25   7       26.13       72.94      168.03 o
   5  25   7      210.07      259.60       71.24 o
  -4  26   7      909.97      897.56       91.91 o
  -3  26   7      329.57      417.92       69.61 o
  -2  26   7       27.52        2.43      189.98 o
  -1  26   7      194.05       58.76       59.30 o
   0  26   7      378.17      274.47       59.25 o
   1  26   7       71.07       18.92       44.53 o
   2  26   7      860.50     1054.22      110.78 o
   3  26   7      -41.81        9.49       46.85 o
   4  26   7      191.61      151.41       59.49 o
  -1  27   7      114.44      148.50       58.22 o
   0  27   7      -22.47        0.21       84.94 o
   1  27   7       83.61      103.64       73.51 o
 -13   0   8      174.89      608.84      124.72 o
 -12   0   8     1192.15     1246.40      110.09 o
 -11   0   8      466.83      472.99       76.64 o
 -10   0   8    10414.44     8895.94      337.23 o
  -9   0   8      212.51      120.00       55.04 o
  -8   0   8     1897.27     1891.88       87.44 o
  -7   0   8     5636.77     5025.25      177.32 o
  -6   0   8     4385.74     4714.54      109.39 o
  -5   0   8       20.55       20.52       56.73 o
  -4   0   8    27059.99    31138.33      427.11 o
  -3   0   8    46032.01    48074.88      658.44 o
  -2   0   8    48625.70    48286.83      624.64 o
  -1   0   8    17605.33        0.00      234.81 x
   0   0   8    59250.21        0.00     1379.23 x
   1   0   8    36143.62    34885.89      673.42 o
   2   0   8    17464.59    19809.16      358.83 o
   3   0   8    40962.40    41998.04      716.62 o
   4   0   8    20639.37    20970.49      390.18 o
   5   0   8     2722.58     1822.78       92.32 o
   6   0   8     2022.69     1620.28      122.28 o
   7   0   8    10270.56     9568.00      394.71 o
   8   0   8        3.48      102.28       21.18 o
   9   0   8      906.13      714.15      110.09 o
  10   0   8     1582.69     1240.10      150.15 o
  11   0   8     2840.68     3305.24      201.36 o
  12   0   8       42.15        8.38       76.64 o
  13   0   8     1339.17      672.24      168.62 o
 -14   1   8     -121.93      104.66      128.90 o
 -13   1   8      -17.42        4.70      125.42 o
 -12   1   8     1385.50     1565.05       71.45 o
 -11   1   8      186.38      260.45       45.63 o
 -10   1   8     2018.16     1688.15       75.02 o
  -9   1   8     2115.01     1895.84       69.12 o
  -8   1   8      -12.19        8.96       37.87 o
  -7   1   8       29.79       67.55       86.39 o
  -6   1   8     2781.28     2333.74       59.52 o
  -5   1   8     2955.12     3608.23       54.60 o
  -4   1   8      353.43      412.26       13.32 o
  -3   1   8    15931.90    17285.07      174.63 o
  -2   1   8    19395.13    20756.63      192.72 o
  -1   1   8     2155.25     1728.73       27.52 o
   0   1   8   118512.27        0.00     1876.56 x
   1   1   8    32473.11    28740.63      428.76 o
   2   1   8    27186.98    27262.09      371.61 o
   3   1   8      422.06      833.63       22.51 o
   4   1   8    13492.89    14020.99      184.26 o
   5   1   8    23105.72    24002.52      416.25 o
   6   1   8     3091.34     2925.31       91.81 o
   7   1   8     2966.10     3071.84      100.94 o
   8   1   8      135.52      140.07       43.50 o
   9   1   8     1182.22     1309.11       64.10 o
  10   1   8     3903.59     3838.78      140.48 o
  11   1   8      777.93      573.03       92.89 o
  12   1   8      198.92      221.31       65.05 o
  13   1   8       12.54        9.16      108.20 o
 -14   2   8      247.52      197.67       82.84 o
 -13   2   8       12.37        0.13       88.74 o
 -12   2   8        8.36        0.30       43.82 o
 -11   2   8       14.11        0.40       55.17 o
 -10   2   8      475.01      393.79       44.54 o
  -9   2   8      330.96      428.08       38.96 o
  -8   2   8       34.66       15.55       55.98 o
  -7   2   8      326.61      343.96       27.15 o
  -6   2   8      423.11      440.18       28.67 o
  -5   2   8     6181.11     7193.07       98.65 o
  -4   2   8      531.63      353.63       16.44 o
  -3   2   8     5539.75     5881.50       68.36 o
  -2   2   8     1959.63     1830.86       27.79 o
  -1   2   8    10717.88    10118.58      108.11 o
   0   2   8   196464.83   181116.95     4318.19 o
   1   2   8     9559.35     8529.08      146.94 o
   2   2   8    16427.64    20344.96      224.89 o
   3   2   8      841.68      800.91       27.86 o
   4   2   8       57.31       84.11       14.84 o
   5   2   8      766.78      869.43       39.07 o
   6   2   8      -24.21       35.31       52.34 o
   7   2   8     7054.33     7218.22      173.56 o
   8   2   8     3080.37     3414.49      103.56 o
   9   2   8      572.04      584.12       55.31 o
  10   2   8       93.71      114.66       40.81 o
  11   2   8     3425.26     3519.19      132.73 o
  12   2   8     1157.49     1291.66       92.51 o
  13   2   8      286.72      149.49       83.97 o
 -14   3   8      100.86        6.29       81.70 o
 -13   3   8      -45.29        5.96       61.62 o
 -12   3   8       22.82       13.83      184.56 o
 -11   3   8      151.54      178.91       43.40 o
 -10   3   8      128.90      128.27       38.68 o
  -9   3   8     1347.88     1322.33       55.26 o
  -8   3   8      116.71       76.28       28.71 o
  -7   3   8     3526.81     3219.99       78.33 o
  -6   3   8    14391.71    13662.45      222.38 o
  -5   3   8     2359.57     3115.61       54.08 o
  -4   3   8      186.91      209.50       11.95 o
  -3   3   8      413.53      105.00       11.95 o
  -2   3   8     3981.28     4820.64       47.30 o
  -1   3   8     7911.86     7893.79       85.45 o
   0   3   8    56145.46    54608.57      604.01 o
   1   3   8    68523.55    71705.41      943.40 o
   2   3   8    10378.56    10122.03      135.98 o
   3   3   8      614.54     1177.95       23.80 o
   4   3   8      493.13      453.31       25.27 o
   5   3   8     2931.78     2487.22       85.72 o
   6   3   8      644.33      856.79       39.40 o
   7   3   8        5.23       43.74       28.68 o
   8   3   8      357.26      431.40       53.15 o
   9   3   8       64.45        8.56       49.80 o
  10   3   8      187.60      247.28       44.61 o
  11   3   8     1497.68     1440.09       85.68 o
  12   3   8      274.87      334.71       76.26 o
  13   3   8        3.48       58.60       47.94 o
 -13   4   8       24.73       27.86      227.56 o
 -12   4   8      109.39      107.49       56.57 o
 -11   4   8       31.35       38.84      103.36 o
 -10   4   8     1170.03     1016.12       61.65 o
  -9   4   8       79.95       39.35       36.95 o
  -8   4   8     1091.47      806.48       42.90 o
  -7   4   8     4097.98     3457.91       84.14 o
  -6   4   8      198.92      318.29       21.55 o
  -5   4   8       36.23       70.05       20.34 o
  -4   4   8    12457.51    10771.49      139.68 o
  -3   4   8     2124.94     2495.92       30.79 o
  -2   4   8     4587.28     4418.36       68.69 o
  -1   4   8    44090.16    44270.54      490.71 o
   0   4   8     8294.56     7903.11       91.62 o
   1   4   8    16663.14    16667.54      183.16 o
   2   4   8    13321.84    13261.73      168.69 o
   3   4   8     8746.58     8406.82      117.41 o
   4   4   8      163.39      216.43       22.86 o
   5   4   8       29.79        0.78       76.30 o
   6   4   8     2111.35     2057.84       70.85 o
   7   4   8       17.42       12.57       76.66 o
   8   4   8      776.01      756.37       56.17 o
   9   4   8      844.30      809.03       61.90 o
  10   4   8     2210.29     2366.23      106.54 o
  11   4   8      592.07      655.15       63.86 o
  12   4   8       36.41       62.34       45.03 o
  13   4   8      -26.13       23.49      121.34 o
 -13   5   8      105.73      115.08       57.52 o
 -12   5   8      364.40      350.78       60.15 o
 -11   5   8      457.94      289.69       67.41 o
 -10   5   8      927.73     1048.55       62.14 o
  -9   5   8       66.19      182.06       29.68 o
  -8   5   8       72.81      103.60       25.78 o
  -7   5   8     4074.81     4026.23       88.34 o
  -6   5   8    17701.49    16645.14      286.61 o
  -5   5   8      635.27      423.14       23.58 o
  -4   5   8     2207.33     2168.44       33.31 o
  -3   5   8     1733.88     2799.56       27.84 o
  -2   5   8      751.98      696.82       12.76 o
  -1   5   8     2254.71     1917.81       32.02 o
   0   5   8       62.53       41.76        8.95 o
   1   5   8    37412.42    39005.48      375.00 o
   2   5   8    17770.12    19645.40      189.53 o
   3   5   8    10693.67    11426.68      143.16 o
   4   5   8      234.81      408.61       22.27 o
   5   5   8     3078.28     3265.00       89.18 o
   6   5   8     1959.63     2075.79       68.39 o
   7   5   8      121.93      134.05       40.44 o
   8   5   8      673.42      630.34       53.38 o
   9   5   8      184.47      332.27       45.46 o
  10   5   8      -19.16        0.09      100.73 o
  11   5   8       45.12      239.21       78.88 o
  12   5   8     1160.28      942.38       89.86 o
  13   5   8      170.71      112.55       93.88 o
 -13   6   8      146.49       87.87       59.10 o
 -12   6   8        1.74       63.42       20.80 o
 -11   6   8      406.56      421.63       68.52 o
 -10   6   8      135.87      190.12       45.42 o
  -9   6   8      172.27       93.73       34.21 o
  -8   6   8      756.50      799.83       36.97 o
  -7   6   8       71.24       97.55       24.08 o
  -6   6   8     2768.92     3661.58       61.61 o
  -5   6   8       45.46        0.00       18.12 o
  -4   6   8     4595.29     5928.88       65.23 o
  -3   6   8     5574.94     5413.09       71.62 o
  -2   6   8     3494.24     3776.08       41.97 o
  -1   6   8       85.35       64.09        7.28 o
   0   6   8      911.53      514.13       19.37 o
   1   6   8     7502.52     8017.27       91.03 o
   2   6   8    11432.06     9766.55      147.80 o
   3   6   8    11865.27    12247.99      136.65 o
   4   6   8     8161.47     7964.48      170.89 o
   5   6   8     2812.46     2390.97       80.10 o
   6   6   8      934.88      647.16       47.88 o
   7   6   8      420.67      516.66       47.95 o
   8   6   8     1370.35     1023.81       69.67 o
   9   6   8       35.01       17.46       76.49 o
  10   6   8      368.93      324.45       63.07 o
  11   6   8       65.84       88.44       53.11 o
  12   6   8       17.42        9.82       97.15 o
  13   6   8       27.70       28.03      133.76 o
 -13   7   8      523.44      376.53       73.10 o
 -12   7   8      310.41      393.76       62.16 o
 -11   7   8      214.25      220.27       63.10 o
 -10   7   8      309.71      283.85       47.01 o
  -9   7   8      400.98      322.22       47.75 o
  -8   7   8      541.73      512.99       36.77 o
  -7   7   8      128.73      180.61       23.66 o
  -6   7   8      278.01      368.94       23.97 o
  -5   7   8      352.56      187.87       18.03 o
  -4   7   8    11679.75    10981.07      170.06 o
  -3   7   8     1707.06     1526.16       31.23 o
  -2   7   8      995.84     1223.19       27.67 o
  -1   7   8    23180.44    25118.11      229.07 o
   0   7   8    17552.73    17930.51      210.69 o
   1   7   8     1630.24     1792.45       27.24 o
   2   7   8      735.60      897.80       22.80 o
   3   7   8     4545.65     3853.98       80.00 o
   4   7   8     4192.57     4246.50       94.50 o
   5   7   8     6093.32     6369.48      148.53 o
   6   7   8     2550.13     2437.66       79.75 o
   7   7   8       38.50        2.61       21.51 o
   8   7   8     1258.87     1554.55       71.41 o
   9   7   8      264.77      174.58       47.49 o
  10   7   8     1975.48     1888.08       94.20 o
  11   7   8       34.66       58.12      117.80 o
  12   7   8       74.73       10.88       76.59 o
  13   7   8      116.88      115.35       93.88 o
 -13   8   8       -6.97       34.03       67.17 o
 -12   8   8      302.92      336.68       57.97 o
 -11   8   8     2282.93     2296.72      113.39 o
 -10   8   8     2065.54     2040.46       99.16 o
  -9   8   8     1950.05     2215.48       88.18 o
  -8   8   8      219.48      148.00       36.54 o
  -7   8   8     4136.13     4365.19       88.82 o
  -6   8   8      258.15      244.97       20.92 o
  -5   8   8     1176.48     1063.57       30.06 o
  -4   8   8    13376.88    13786.57      183.40 o
  -3   8   8      221.22      453.75        8.82 o
  -2   8   8     2031.22     1894.35       43.31 o
  -1   8   8    24161.83    24288.07      240.63 o
   0   8   8      186.91      167.61       12.22 o
   1   8   8    14236.33    15023.61      149.72 o
   2   8   8     3656.93     4463.89       50.72 o
   3   8   8     6121.37     6226.38      111.23 o
   4   8   8     6809.24     6747.27      125.03 o
   5   8   8       28.04       11.04       62.18 o
   6   8   8     6990.23     6859.06      154.09 o
   7   8   8        0.00       10.16        7.60 o
   8   8   8     1284.12     1372.72       72.13 o
   9   8   8       60.97      125.98       60.74 o
  10   8   8      217.74      251.74       49.92 o
  11   8   8      -22.82       23.97       56.73 o
  12   8   8      259.02      381.44       58.08 o
  13   8   8      437.22      162.32      110.61 o
 -13   9   8      298.91      227.17       83.61 o
 -12   9   8       39.89      123.97       53.47 o
 -11   9   8     1674.14     1368.97       94.38 o
 -10   9   8     5081.63     4820.20      173.98 o
  -9   9   8      129.25       38.80       51.54 o
  -8   9   8      306.92      245.92       51.88 o
  -7   9   8       50.17       87.86       19.97 o
  -6   9   8      487.56      777.95       23.93 o
  -5   9   8       95.63      392.56       16.53 o
  -4   9   8      388.62      359.85       14.78 o
  -3   9   8     4519.70     3742.86       99.15 o
  -2   9   8     8107.30     8262.63      147.76 o
  -1   9   8     2561.63     2106.71       35.90 o
   0   9   8     2052.30     1646.08       32.20 o
   1   9   8     2768.92     1940.45       39.77 o
   2   9   8      256.06      267.93       14.08 o
   3   9   8     6223.44     6327.63      121.83 o
   4   9   8     5300.76     5118.56      100.72 o
   5   9   8       20.90       32.28       27.63 o
   6   9   8      444.53      469.77       41.52 o
   7   9   8     2278.40     2226.19       90.60 o
   8   9   8      482.33        7.80      232.11 o
   9   9   8      386.35      345.07       52.33 o
  10   9   8       45.12       44.86       64.24 o
  11   9   8      132.56       81.81       54.98 o
  12   9   8      305.01      330.13       82.85 o
  13   9   8      -37.97       30.27      102.19 o
 -13  10   8      304.13      178.60       70.83 o
 -12  10   8     1387.94     1679.17       94.33 o
 -11  10   8      791.34      879.31       83.31 o
 -10  10   8     2967.84     3082.09      116.95 o
  -9  10   8      211.99       74.15       58.74 o
  -8  10   8       48.77       55.36       42.87 o
  -7  10   8     1618.05     1691.63       51.36 o
  -6  10   8      922.33      727.90       37.18 o
  -5  10   8     8941.32     8966.10      130.28 o
  -4  10   8       13.94        7.70       11.82 o
  -3  10   8     4806.06     4381.24      100.21 o
  -2  10   8      566.46      335.96       29.09 o
  -1  10   8     2204.72     2279.26       36.05 o
   0  10   8     3315.35     3084.74       50.97 o
   1  10   8     2555.53     2110.52       40.09 o
   2  10   8     2704.12     2318.47       49.95 o
   3  10   8     2716.31     2917.36       61.14 o
   4  10   8     6344.50     6399.55      120.46 o
   5  10   8        6.97        3.58       19.71 o
   6  10   8      874.61     1216.69       48.63 o
   7  10   8       45.12       34.85       49.88 o
   8  10   8      245.08      153.17       46.21 o
   9  10   8     1751.65     1589.15       90.58 o
  10  10   8       62.88       99.02       44.72 o
  11  10   8      669.76      728.93       88.40 o
  12  10   8        3.66       27.02       58.99 o
 -12  11   8       73.33        0.00      117.60 o
 -11  11   8      165.83      339.78       73.93 o
 -10  11   8     1980.36     2525.56      101.27 o
  -9  11   8     1138.33      939.58       68.11 o
  -8  11   8     4082.65     4405.31      121.89 o
  -7  11   8     1887.17     1851.08       61.80 o
  -6  11   8     2232.41     2326.38       63.66 o
  -5  11   8       29.79        0.90       22.32 o
  -4  11   8       73.33       46.93       32.81 o
  -3  11   8     2360.09     2204.04       61.16 o
  -2  11   8      389.84      666.43       26.34 o
  -1  11   8       33.10       44.41       24.46 o
   0  11   8     2136.26     1839.99       36.73 o
   1  11   8     3613.91     3679.88       55.45 o
   2  11   8      130.12      162.68       15.81 o
   3  11   8      282.19      348.91       18.26 o
   4  11   8      -25.95       24.54       37.80 o
   5  11   8      117.06      118.93       25.77 o
   6  11   8        3.48        2.74       14.33 o
   7  11   8      644.15      724.91       64.12 o
   8  11   8      790.99      638.70       67.16 o
   9  11   8      144.93        1.87       70.18 o
  10  11   8      311.80      125.56       80.26 o
  11  11   8       91.97       20.95       96.31 o
  12  11   8      113.22       47.88      148.22 o
 -12  12   8      147.71       86.27       66.26 o
 -11  12   8       31.53      163.16       95.50 o
 -10  12   8      207.46      318.08       59.22 o
  -9  12   8       62.88       15.14       40.96 o
  -8  12   8     1885.78     2040.40       74.69 o
  -7  12   8      884.19      936.22       48.01 o
  -6  12   8       10.45        0.20       23.92 o
  -5  12   8       58.88       62.65       15.66 o
  -4  12   8     2354.35     2395.31       84.50 o
  -3  12   8      151.89      124.09       33.04 o
  -2  12   8    14814.82    15037.65      351.04 o
  -1  12   8     1078.93     1107.16       22.12 o
   0  12   8       69.68        1.62       12.80 o
   1  12   8      429.38      407.70       17.37 o
   2  12   8       87.09       66.12       14.78 o
   3  12   8      240.73      191.95       20.16 o
   4  12   8      990.96     1391.16       35.69 o
   5  12   8      428.33      420.43       39.42 o
   6  12   8       73.33       23.16       44.04 o
   7  12   8      269.65      210.58       50.79 o
   8  12   8     1119.34     1118.71       80.07 o
   9  12   8      266.86      235.86       60.35 o
  10  12   8      439.31      346.13       73.52 o
  11  12   8      238.64      223.39       65.56 o
  12  12   8      197.18       25.81       88.62 o
 -12  13   8       33.27        0.05      127.77 o
 -11  13   8      309.88      292.56       63.05 o
 -10  13   8       33.10        6.83      111.87 o
  -9  13   8      675.68      739.32       59.29 o
  -8  13   8      934.88     1069.98       44.74 o
  -7  13   8      184.29      103.00       35.29 o
  -6  13   8      356.74      331.47       26.30 o
  -5  13   8      389.84      378.35       12.32 o
  -4  13   8     1508.83     1922.10       63.96 o
  -3  13   8     3760.93     3824.00      110.83 o
  -2  13   8     4515.69     4688.79      101.58 o
  -1  13   8     2904.26     3135.29       49.89 o
   0  13   8      114.79       85.45       14.98 o
   1  13   8      512.64      536.34       19.71 o
   2  13   8     3042.57     3610.16       57.59 o
   3  13   8     1438.11     1222.05       36.37 o
   4  13   8       83.26       85.63       21.29 o
   5  13   8      686.83      559.28       35.97 o
   6  13   8       25.95       70.84       70.65 o
   7  13   8     4450.54     4448.29      155.82 o
   8  13   8        1.74        2.84       21.84 o
   9  13   8       55.74      198.81       65.57 o
  10  13   8       78.21       85.68       49.20 o
  11  13   8      142.49       48.65       91.42 o
  12  13   8      203.98      230.13      102.24 o
 -12  14   8      154.85      194.00       69.40 o
 -11  14   8      449.06      576.32       70.02 o
 -10  14   8      160.60       59.12       67.67 o
  -9  14   8       27.52       28.74       78.07 o
  -8  14   8      251.01      296.08       34.91 o
  -7  14   8      125.42      148.75       26.41 o
  -6  14   8      219.48      180.93       26.11 o
  -5  14   8     2114.83     2201.86       83.18 o
  -4  14   8      863.63      906.06       42.40 o
  -3  14   8      408.65      278.91       38.96 o
  -2  14   8      125.07       90.29       23.66 o
  -1  14   8      333.75      244.33       13.77 o
   0  14   8       32.92       33.22       43.69 o
   1  14   8      817.99      883.61       26.30 o
   2  14   8        5.23       17.06        8.92 o
   3  14   8      779.85      744.58       27.28 o
   4  14   8       90.23       94.40       23.43 o
   5  14   8       83.44       38.36       25.65 o
   6  14   8       79.78       55.04       44.80 o
   7  14   8       31.18        1.41       63.94 o
   8  14   8       10.45       12.00       64.10 o
   9  14   8     1307.29     1116.23      101.18 o
  10  14   8      -41.98       27.68       69.27 o
  11  14   8       43.72       36.05       60.40 o
 -11  15   8      198.92       37.85      104.86 o
 -10  15   8       10.45       30.21      159.91 o
  -9  15   8      684.04      635.30       63.80 o
  -8  15   8       62.36       82.08       33.68 o
  -7  15   8     1851.81     1465.16       59.58 o
  -6  15   8     1487.93     1600.26       47.59 o
  -5  15   8      392.80      381.18       49.16 o
  -4  15   8      299.26      307.09       34.88 o
  -3  15   8      165.65      208.61       38.95 o
  -2  15   8      564.37      494.54       34.01 o
  -1  15   8     1353.63     1395.48       29.31 o
   0  15   8      259.72      375.38       20.38 o
   1  15   8     1402.57     1396.59       34.37 o
   2  15   8      592.77      756.55       23.51 o
   3  15   8       41.81       51.95       17.25 o
   4  15   8     7059.38     6758.71      133.44 o
   5  15   8     3746.64     3519.50       86.94 o
   6  15   8      461.78      493.42       35.86 o
   7  15   8      125.42        0.03       53.06 o
   8  15   8       17.24      161.14       78.00 o
   9  15   8      242.30      211.55       67.69 o
  10  15   8      209.55      203.64       78.06 o
  11  15   8      -85.88      171.62       82.92 o
 -11  16   8     -107.82        0.28       68.02 o
 -10  16   8      323.99      369.18      102.08 o
  -9  16   8      388.97      390.90       70.00 o
  -8  16   8      393.67      441.48       52.52 o
  -7  16   8       79.95       63.09       49.18 o
  -6  16   8      878.44      707.53       59.50 o
  -5  16   8       15.50       62.77       79.70 o
  -4  16   8      646.59      643.07       51.37 o
  -3  16   8      -19.34       33.98       40.15 o
  -2  16   8     2082.26     1974.70       75.43 o
  -1  16   8     2779.02     2757.91       55.57 o
   0  16   8      189.69      185.45       20.37 o
   1  16   8      378.69      539.84       19.34 o
   2  16   8       62.88       35.57       18.65 o
   3  16   8      311.45      357.68       28.32 o
   4  16   8      528.49      532.92       34.61 o
   5  16   8     2212.90     2293.68       62.82 o
   6  16   8      635.44      659.65       40.94 o
   7  16   8      -19.16        4.32      105.88 o
   8  16   8      400.46      549.10       68.94 o
   9  16   8     1862.43     1788.05      103.01 o
  10  16   8      100.86       34.09       77.29 o
  11  16   8       62.36        3.04       77.61 o
 -11  17   8       24.73       11.96      278.02 o
 -10  17   8      172.62      258.61       71.89 o
  -9  17   8      207.29      104.02       55.95 o
  -8  17   8       71.59        0.26       71.09 o
  -7  17   8      104.51       87.60       52.74 o
  -6  17   8      369.11      318.55       56.48 o
  -5  17   8      492.43      572.34       54.43 o
  -4  17   8     1036.78     1075.96       59.44 o
  -3  17   8     2201.76     2508.34       84.55 o
  -2  17   8     2786.68     2844.67       96.42 o
  -1  17   8      125.07      132.19       21.67 o
   0  17   8      614.19      701.03       29.93 o
   1  17   8     4850.83     4629.72      110.48 o
   2  17   8      356.22      300.73       32.71 o
   3  17   8      329.22      289.65       36.65 o
   4  17   8       60.62       56.85       31.86 o
   5  17   8      385.13      281.57       52.78 o
   6  17   8       92.15      116.70       32.23 o
   7  17   8       91.97      121.76       35.63 o
   8  17   8      292.99      364.94       48.22 o
   9  17   8      262.68      331.20       85.25 o
  10  17   8      188.12      181.46       80.55 o
 -10  18   8       27.70       28.39      132.46 o
  -9  18   8       50.34       97.01       76.68 o
  -8  18   8      770.27      686.02       72.30 o
  -7  18   8     1728.48     1542.51       89.88 o
  -6  18   8     2266.03     2273.78      100.96 o
  -5  18   8     1902.67     1814.60       85.42 o
  -4  18   8       88.84       24.47       44.21 o
  -3  18   8      282.71      283.69       44.66 o
  -2  18   8      104.34      111.82       31.45 o
  -1  18   8     1592.09     1468.05       44.99 o
   0  18   8      109.74       74.10       31.39 o
   1  18   8     2582.53     2568.23       74.58 o
   2  18   8     1217.58     1268.03       51.31 o
   3  18   8      165.65      209.91       36.59 o
   4  18   8     3237.83     3227.90       97.37 o
   5  18   8       36.58       51.14       60.11 o
   6  18   8      191.96      252.39       47.42 o
   7  18   8       13.94       19.83       69.48 o
   8  18   8      219.83      281.36       72.34 o
   9  18   8      108.00      301.29       68.18 o
  10  18   8       40.24       23.93       35.01 o
 -10  19   8       74.73      119.12       77.13 o
  -9  19   8      347.86      342.91       65.85 o
  -8  19   8      370.33      377.63       77.34 o
  -7  19   8       43.72       29.44       58.16 o
  -6  19   8      188.47      129.87       55.10 o
  -5  19   8      360.22      478.04       57.83 o
  -4  19   8      360.92      245.09       52.27 o
  -3  19   8     2487.77     2487.29      102.30 o
  -2  19   8       71.42       37.22       45.28 o
  -1  19   8      536.50      609.94       36.86 o
   0  19   8     1902.67     1892.38       63.90 o
   1  19   8      589.98      639.21       36.28 o
   2  19   8     2469.83     2569.68       79.25 o
   3  19   8      830.36      716.37       47.20 o
   4  19   8     6209.86     6121.76      158.75 o
   5  19   8       17.24       41.62       55.74 o
   6  19   8       57.31      137.94       44.34 o
   7  19   8      834.19      868.64       63.77 o
   8  19   8      659.66      697.10       85.52 o
   9  19   8      392.97      294.62       82.37 o
  -9  20   8      115.31      100.33       63.40 o
  -8  20   8      535.28      448.27       80.49 o
  -7  20   8       95.98        0.78       58.92 o
  -6  20   8      328.00      288.44       65.42 o
  -5  20   8      494.87      542.59       56.15 o
  -4  20   8      -15.68        1.31      109.50 o
  -3  20   8      662.97      630.66       59.71 o
  -2  20   8     6914.28     5897.38      207.18 o
  -1  20   8     2981.25     3209.79      138.84 o
   0  20   8     1824.11     1493.13       63.24 o
   1  20   8       90.23       84.24       33.92 o
   2  20   8       76.30        1.54       32.16 o
   3  20   8        6.97        1.88       63.71 o
   4  20   8     1328.02     1763.29       78.42 o
   5  20   8      152.76      118.62       36.83 o
   6  20   8     1172.99      973.57       65.76 o
   7  20   8      -47.03       41.25       55.96 o
   8  20   8      311.97      357.92       61.59 o
   9  20   8       26.13       21.47      104.14 o
  -8  21   8      174.02      213.38       70.99 o
  -7  21   8     -160.25       36.54       64.53 o
  -6  21   8        5.05       14.72       35.02 o
  -5  21   8       57.66        3.99       57.21 o
  -4  21   8      -36.75       42.27       51.42 o
  -3  21   8     2904.26     3107.62      120.00 o
  -2  21   8     1100.53      879.11       69.28 o
  -1  21   8      139.00      140.75       44.45 o
   0  21   8      175.76      171.52       37.48 o
   1  21   8      485.47      429.57       41.14 o
   2  21   8       35.01        0.28       53.67 o
   3  21   8      254.49      413.90       42.81 o
   4  21   8      -48.60        3.68       31.59 o
   5  21   8      876.35      702.94       56.93 o
   6  21   8      360.22      304.06       70.06 o
   7  21   8      343.33      407.24       49.82 o
   8  21   8     1397.00     1372.90      104.22 o
  -8  22   8      -13.94        9.98      115.03 o
  -7  22   8      135.35      105.91       71.72 o
  -6  22   8      517.69      654.40       86.97 o
  -5  22   8      332.70      363.09       60.61 o
  -4  22   8      160.08      158.55       53.27 o
  -3  22   8      202.06      181.66       49.95 o
  -2  22   8      607.40      623.07       62.54 o
  -1  22   8       83.61      122.18       48.31 o
   0  22   8      -12.54       60.34       50.80 o
   1  22   8      179.59      289.60       44.42 o
   2  22   8      556.01      556.89       52.33 o
   3  22   8      676.73      798.66       51.63 o
   4  22   8      325.04      307.50       50.63 o
   5  22   8      106.26      106.27       41.01 o
   6  22   8      457.77      400.06       52.36 o
   7  22   8      -18.99       12.01      160.84 o
   8  22   8      172.45       63.24       72.34 o
  -7  23   8      217.39       64.51       70.03 o
  -6  23   8      120.36      104.19       89.84 o
  -5  23   8       99.46       92.46       62.61 o
  -4  23   8       10.45        8.98       82.48 o
  -3  23   8      535.46      439.13       68.52 o
  -2  23   8      449.06      557.11       58.84 o
  -1  23   8      412.13      270.91       57.21 o
   0  23   8      641.19      758.91       69.15 o
   1  23   8      629.35      413.23       52.73 o
   2  23   8      629.35      776.13       49.61 o
   3  23   8      323.30      288.12       44.26 o
   4  23   8     -102.77       10.75       39.83 o
   5  23   8       19.34       14.81       76.39 o
   6  23   8      203.10      143.49       59.76 o
   7  23   8      -55.91        0.01       67.03 o
  -6  24   8      217.56        3.31       78.39 o
  -5  24   8       90.40        4.06       60.54 o
  -4  24   8      167.22      231.68       96.98 o
  -3  24   8       90.58        4.35       46.86 o
  -2  24   8      838.90      873.69       67.11 o
  -1  24   8       58.88        3.95       70.99 o
   0  24   8      353.60      457.62       59.29 o
   1  24   8        6.79        0.20       40.48 o
   2  24   8       57.66        4.17       48.07 o
   3  24   8        5.23       17.22       17.88 o
   4  24   8      167.40      315.07       60.40 o
   5  24   8       50.34        1.33       77.65 o
   6  24   8       38.32        7.52       75.05 o
  -5  25   8      153.29      123.67       70.83 o
  -4  25   8      -99.29        0.14       74.70 o
  -3  25   8      224.70      187.25       57.27 o
  -2  25   8      135.35      247.99       63.45 o
  -1  25   8      160.43      273.29       60.37 o
   0  25   8       43.37        3.36       50.51 o
   1  25   8      234.63      211.84       51.17 o
   2  25   8       74.73      149.10       80.23 o
   3  25   8      389.14      403.01       72.47 o
   4  25   8      188.30      104.67       59.89 o
   5  25   8       66.02        3.98       93.93 o
  -4  26   8       83.61       71.03       66.82 o
  -3  26   8      268.25      237.11       62.85 o
  -2  26   8     1053.15      869.24       85.76 o
  -1  26   8       31.35      110.52      115.40 o
   0  26   8       53.82        6.65       60.49 o
   1  26   8     1265.49     1206.10       91.83 o
   2  26   8       45.29      136.19       62.71 o
   3  26   8      -55.39       17.09       55.39 o
  -1  27   8      317.20      334.47       60.21 o
   0  27   8      113.22        0.05       65.38 o
   1  27   8       34.84        3.29      250.83 o
 -14   1   9       87.09       10.83      135.86 o
 -13   1   9       58.88        4.90       73.51 o
 -12   1   9       92.15       67.66       49.96 o
 -11   1   9      182.72      270.24       39.62 o
 -10   1   9      275.57      186.63       45.46 o
  -9   1   9       10.28       23.94       34.89 o
  -8   1   9      977.73      927.04       44.36 o
  -7   1   9      102.77       93.75       27.36 o
  -6   1   9     6933.79     6802.36      118.14 o
  -5   1   9      138.83      142.98       17.56 o
  -4   1   9      198.58       80.71       12.32 o
  -3   1   9     5855.90     5321.19       74.14 o
  -2   1   9    11737.24    11259.92      122.16 o
  -1   1   9      497.66      301.59       11.36 o
   0   1   9     1597.84     2015.49       89.28 o
   1   1   9     6116.66     5538.88      101.16 o
   2   1   9    19157.36    23130.69      277.38 o
   3   1   9     1004.72     1674.40       32.06 o
   4   1   9      -28.04       96.34       32.93 o
   5   1   9      993.40      926.36       42.50 o
   6   1   9     5249.72     5562.08      160.31 o
   7   1   9     1983.15     1950.56       89.38 o
   8   1   9      385.31      495.90       52.97 o
   9   1   9     1343.35     1290.01       87.10 o
  10   1   9     1317.74     1162.69       93.88 o
  11   1   9      174.19      151.49      117.80 o
  12   1   9      296.12      382.75       87.71 o
  13   1   9      145.80      103.44       76.51 o
 -14   2   9      298.21      191.92       94.26 o
 -13   2   9      -26.13        0.14      174.55 o
 -12   2   9      433.04      421.05       68.58 o
 -11   2   9     1166.20     1138.71       65.69 o
 -10   2   9       67.76       67.55       37.03 o
  -9   2   9      451.67      490.47       43.51 o
  -8   2   9     1611.08     1793.80       56.91 o
  -7   2   9     4209.64     4711.58       88.80 o
  -6   2   9     4972.06     5453.74       92.83 o
  -5   2   9    10523.31    10059.52      142.91 o
  -4   2   9      139.18      232.69       11.40 o
  -3   2   9      236.55      455.17       10.35 o
  -2   2   9     5623.36     5974.24       69.14 o
  -1   2   9    15356.20    15180.63      150.10 o
   0   2   9     9427.31    10409.65      121.57 o
   1   2   9     2411.83     1579.34       49.15 o
   2   2   9     6344.50     6707.37      109.79 o
   3   2   9      836.63     1560.63       29.02 o
   4   2   9      -13.94       14.22       31.27 o
   5   2   9      455.85      544.49       38.66 o
   6   2   9      113.40       21.55       28.71 o
   7   2   9      934.70      980.35       55.61 o
   8   2   9     1989.42     1769.97       81.80 o
   9   2   9     2412.18     2557.35      100.26 o
  10   2   9     1239.53      985.64       67.40 o
  11   2   9      242.12      218.51       73.09 o
  12   2   9      -17.59        0.38      109.39 o
  13   2   9     -106.26       33.73       76.97 o
 -13   3   9       74.55       38.82       59.12 o
 -12   3   9       -5.23        9.33       29.39 o
 -11   3   9      567.34      585.42       69.42 o
 -10   3   9      -12.19       30.01       56.61 o
  -9   3   9     5382.80     5690.22      128.59 o
  -8   3   9       19.16       67.54       46.86 o
  -7   3   9      424.33      466.82       28.14 o
  -6   3   9     9336.04     7861.99      160.07 o
  -5   3   9       26.30       14.32       22.45 o
  -4   3   9      390.88      504.26       16.57 o
  -3   3   9     8768.70     9746.90       97.87 o
  -2   3   9     1716.81     1824.18       24.26 o
  -1   3   9    52203.38    52017.04      497.39 o
   0   3   9    31963.25    33045.96      328.25 o
   1   3   9     1564.05     2005.05       40.99 o
   2   3   9     3247.76     3831.33       52.35 o
   3   3   9       62.71       49.87       18.52 o
   4   3   9     5176.74     4662.94      110.81 o
   5   3   9     5514.49     4668.67      134.67 o
   6   3   9     3268.14     3336.73      105.29 o
   7   3   9     4420.93     4860.51      129.33 o
   8   3   9     1135.89     1108.88       62.86 o
   9   3   9     5610.64     5480.81      170.22 o
  10   3   9       86.75       59.07       39.61 o
  11   3   9      473.10      548.84       73.59 o
  12   3   9      -45.12        8.61       79.09 o
  13   3   9      114.97       72.33       83.53 o
 -13   4   9       52.61        0.30       50.00 o
 -12   4   9     1469.64     1447.57       92.02 o
 -11   4   9      149.80      142.97       49.32 o
 -10   4   9      534.07      507.42       47.42 o
  -9   4   9      821.48      848.19       45.35 o
  -8   4   9     1272.98     1132.42       46.21 o
  -7   4   9     1010.30     1028.93       37.88 o
  -6   4   9      353.26      179.29       22.56 o
  -5   4   9     1682.84     1345.65       41.75 o
  -4   4   9     4667.76     5151.76       65.57 o
  -3   4   9     1983.15     2738.10       30.04 o
  -2   4   9      111.31       84.19        7.51 o
  -1   4   9     4112.61     4675.86       53.73 o
   0   4   9      475.71      314.43       11.12 o
   1   4   9    35629.95    41634.98      378.14 o
   2   4   9     1025.28     1087.03       24.14 o
   3   4   9       10.28      184.56       20.06 o
   4   4   9     4089.80     3563.06       98.01 o
   5   4   9      619.42      625.67       43.23 o
   6   4   9      587.37      480.56       44.91 o
   7   4   9     1230.47     1398.01       64.84 o
   8   4   9     1091.65     1183.74       62.19 o
   9   4   9      315.63      261.25       50.37 o
  10   4   9       73.16      154.33       53.87 o
  11   4   9      254.49      245.24       54.62 o
  12   4   9       45.29        8.66       69.61 o
  13   4   9      108.00      112.04      128.90 o
 -13   5   9      -12.37       14.32       83.95 o
 -12   5   9      235.50      174.68       69.18 o
 -11   5   9     2710.74     3050.51      115.16 o
 -10   5   9     1364.60     1329.94       74.70 o
  -9   5   9     1147.91      862.43       53.81 o
  -8   5   9     1653.23     1631.19       55.12 o
  -7   5   9      276.96      273.22       25.14 o
  -6   5   9     1993.77     2248.67       50.57 o
  -5   5   9      429.20      457.13       20.75 o
  -4   5   9      196.49      381.47       11.18 o
  -3   5   9     1002.81      909.42       19.86 o
  -2   5   9     1920.79     2556.33       29.38 o
  -1   5   9     1182.22      991.81       23.07 o
   0   5   9     6882.05     7263.21       79.63 o
   1   5   9     7791.67     8142.10       95.96 o
   2   5   9     9109.24     9840.26      107.74 o
   3   5   9     7911.86     8444.44      115.10 o
   4   5   9     1776.91     2192.29       53.09 o
   5   5   9       66.37        5.12       47.13 o
   6   5   9     1369.83     1370.79       55.42 o
   7   5   9     7927.71     7983.21      195.52 o
   8   5   9     3265.01     3383.22      108.10 o
   9   5   9      167.05      258.63       56.28 o
  10   5   9      397.15      263.95       49.98 o
  11   5   9      804.41      639.33       79.35 o
  12   5   9      409.69      353.62       77.25 o
  13   5   9      205.54        4.88      135.52 o
 -13   6   9      121.76       56.70       76.68 o
 -12   6   9      431.64      421.81       73.83 o
 -11   6   9      299.08      366.39       52.23 o
 -10   6   9      -10.80       22.27       61.81 o
  -9   6   9      310.41      335.42       38.34 o
  -8   6   9       24.39       35.54       68.63 o
  -7   6   9      -10.28        1.96       36.26 o
  -6   6   9     1398.22     1465.89       44.21 o
  -5   6   9       78.21      108.30       15.03 o
  -4   6   9      144.23       11.74        9.98 o
  -3   6   9     2348.25     1560.19       40.40 o
  -2   6   9     1668.21     1772.57       23.77 o
  -1   6   9     2673.46     3528.21       34.61 o
   0   6   9       64.45        1.42        8.82 o
   1   6   9      226.62      561.92       13.00 o
   2   6   9       10.45       21.26       13.07 o
   3   6   9     2182.42     2352.90       41.28 o
   4   6   9    13651.93    14732.81      261.11 o
   5   6   9     8103.82     7511.37      181.90 o
   6   6   9        8.88       69.19       35.95 o
   7   6   9      402.55      545.26       48.58 o
   8   6   9      749.01      742.75       59.39 o
   9   6   9       41.63       36.31       53.25 o
  10   6   9      -54.17        0.01       69.82 o
  11   6   9      437.22      434.76       58.85 o
  12   6   9        3.66       14.47       37.10 o
  13   6   9       95.80        0.35       79.07 o
 -13   7   9        3.48       50.50       25.36 o
 -12   7   9      -95.63        9.39       62.90 o
 -11   7   9       48.60       25.16       34.84 o
 -10   7   9     1471.90     1560.36       83.74 o
  -9   7   9      177.32       69.44       42.77 o
  -8   7   9     2722.58     2664.83       72.06 o
  -7   7   9      241.95      192.34       26.31 o
  -6   7   9      700.76      604.35       26.56 o
  -5   7   9      -15.50       16.56       21.79 o
  -4   7   9     7019.84     7859.55      111.30 o
  -3   7   9     8294.56     7014.65       95.18 o
  -2   7   9     3603.63     2630.69       42.72 o
  -1   7   9      413.53      392.60       10.22 o
   0   7   9     2825.18     3425.14       40.13 o
   1   7   9      191.78      150.76       12.32 o
   2   7   9     1661.07     1020.85       35.76 o
   3   7   9      233.41      136.82       21.57 o
   4   7   9     1092.52     1172.33       43.62 o
   5   7   9      507.59      284.12       37.52 o
   6   7   9       88.66       63.44       37.48 o
   7   7   9       74.73       75.58       31.64 o
   8   7   9     3532.74     3480.74      122.66 o
   9   7   9     2395.80     2084.96      105.30 o
  10   7   9      482.68      441.74       55.34 o
  11   7   9     1160.45     1072.53       79.82 o
  12   7   9      -92.32       11.20       56.27 o
  13   7   9      -15.68       11.69      139.16 o
 -13   8   9      682.47      776.67       81.14 o
 -12   8   9      170.88      225.83       70.74 o
 -11   8   9      -50.34       41.56       70.82 o
 -10   8   9     1161.84     1168.39       84.50 o
  -9   8   9       45.46        1.70       55.96 o
  -8   8   9     2790.52     2747.91      101.21 o
  -7   8   9     2044.11     2080.91       58.75 o
  -6   8   9        0.00        0.20        4.62 o
  -5   8   9     2379.78     2398.20       44.87 o
  -4   8   9     8707.91     9250.54      120.89 o
  -3   8   9     4052.52     4072.88       55.88 o
  -2   8   9      286.02      188.56       17.00 o
  -1   8   9       57.31       74.20        6.04 o
   0   8   9      883.32     1101.21       19.94 o
   1   8   9     1129.97      990.00       22.61 o
   2   8   9     8576.39     7610.43      116.18 o
   3   8   9     2502.23     2683.49       58.66 o
   4   8   9      319.99      367.13       36.19 o
   5   8   9     2177.37     2452.14       83.29 o
   6   8   9       79.95      118.77       34.05 o
   7   8   9      214.43      205.46       45.46 o
   8   8   9       81.69       38.71       45.78 o
   9   8   9      574.30      480.25       64.65 o
  10   8   9      -50.51       21.33       61.66 o
  11   8   9      500.62      359.57       78.86 o
  12   8   9       -1.74       17.88       31.51 o
  13   8   9      116.36       69.53       87.43 o
 -13   9   9       35.01        1.65       61.65 o
 -12   9   9       88.49      124.29       55.08 o
 -11   9   9     1021.80      569.86       82.30 o
 -10   9   9      599.91      620.18       53.90 o
  -9   9   9      -20.90        0.40       75.53 o
  -8   9   9       88.66       94.77       43.72 o
  -7   9   9       67.93      111.79       18.11 o
  -6   9   9       67.93      123.05       16.31 o
  -5   9   9     2661.09     2730.40       52.30 o
  -4   9   9        3.48       55.05        3.48 o
  -3   9   9    22002.05    22595.72      380.81 o
  -2   9   9       81.69       88.85       16.43 o
  -1   9   9      601.48      797.90       13.34 o
   0   9   9      203.98      123.55       15.11 o
   1   9   9       24.39       46.88       32.67 o
   2   9   9     2391.45     3187.35       40.89 o
   3   9   9      351.34      469.86       25.01 o
   4   9   9       43.37      113.11       24.24 o
   5   9   9     1949.35     2114.28       69.08 o
   6   9   9      320.86      268.42       38.48 o
   7   9   9     1601.15     1695.02       71.02 o
   8   9   9      959.09      761.33       64.16 o
   9   9   9    10137.83     9780.11      283.48 o
  10   9   9     1754.26     1854.81      106.73 o
  11   9   9      759.29      704.02       69.27 o
  12   9   9      -38.32       70.66       68.87 o
  13   9   9       41.98        6.73       89.05 o
 -13  10   9       66.19       17.09       76.99 o
 -12  10   9      394.37      538.96       76.68 o
 -11  10   9       46.86       18.69       46.57 o
 -10  10   9     3432.93     3268.75      136.21 o
  -9  10   9      542.08      638.50       63.01 o
  -8  10   9      154.85       78.01       40.33 o
  -7  10   9      461.08      333.74       36.11 o
  -6  10   9      158.69      170.89       24.03 o
  -5  10   9      205.89      113.58       14.98 o
  -4  10   9     2606.75     2585.17       42.98 o
  -3  10   9     7807.17     7766.65      149.18 o
  -2  10   9     4022.21     4061.69       88.46 o
  -1  10   9       97.20       32.51        6.28 o
   0  10   9     7284.43     6962.50      113.02 o
   1  10   9     2790.52     2689.86       46.37 o
   2  10   9     8674.99     7986.15      124.62 o
   3  10   9      318.94      400.35       22.42 o
   4  10   9     2784.42     2988.34       72.70 o
   5  10   9     2017.81     2309.46       88.24 o
   6  10   9     1397.35     1301.69       61.31 o
   7  10   9     1510.05     1255.34       68.04 o
   8  10   9     1430.44     1337.76       78.22 o
   9  10   9     2680.78     2630.43      131.89 o
  10  10   9     1191.28     1607.92       75.09 o
  11  10   9     1329.41     1333.18      102.37 o
  12  10   9      101.20       39.52       67.93 o
 -12  11   9       27.52        0.09       97.21 o
 -11  11   9     1309.56     1363.69       89.77 o
 -10  11   9      747.27      643.89       68.63 o
  -9  11   9      -36.93       25.41       48.22 o
  -8  11   9     1713.33     1516.60       78.90 o
  -7  11   9     1229.60     1083.47       52.81 o
  -6  11   9      516.12      474.23       30.21 o
  -5  11   9      125.42      113.28       11.37 o
  -4  11   9      549.05      602.44       45.49 o
  -3  11   9     4173.41     3801.72      117.45 o
  -2  11   9     4722.10     5456.88      106.50 o
  -1  11   9      577.09      470.23       13.09 o
   0  11   9     1879.50     1796.44       34.81 o
   1  11   9       88.49        5.76       13.74 o
   2  11   9      999.15     1246.21       25.04 o
   3  11   9     2166.22     2439.65       48.59 o
   4  11   9     1492.80     1690.66       47.64 o
   5  11   9       48.60       22.93       26.85 o
   6  11   9       38.32        0.30       33.94 o
   7  11   9       90.58        0.40       80.71 o
   8  11   9      382.00      262.35       55.19 o
   9  11   9      383.57      597.29       74.85 o
  10  11   9       50.51       46.22       77.61 o
  11  11   9      -67.59        6.16       65.84 o
  12  11   9      -66.02       25.00      106.74 o
 -12  12   9       80.48       47.30       59.22 o
 -11  12   9      134.30        0.55       89.05 o
 -10  12   9      423.63      450.50       55.00 o
  -9  12   9     1241.80     1097.39       71.65 o
  -8  12   9      136.04       53.39       44.02 o
  -7  12   9      209.03      168.75       32.20 o
  -6  12   9     5326.37     5201.01      110.28 o
  -5  12   9        3.48        5.41        8.96 o
  -4  12   9      668.54      528.82       46.13 o
  -3  12   9       31.35        0.70       23.14 o
  -2  12   9     1084.85     1222.27       37.25 o
  -1  12   9     1243.71     1251.70       23.73 o
   0  12   9     5176.74     4955.79       85.00 o
   1  12   9     1202.60     1187.06       28.95 o
   2  12   9     2843.82     2741.27       53.46 o
   3  12   9     7922.84     8425.08      119.28 o
   4  12   9      901.08     1049.04       35.24 o
   5  12   9     1681.28     1885.52       71.54 o
   6  12   9     1297.02     1408.06       79.83 o
   7  12   9      158.16       97.82       43.33 o
   8  12   9       17.42        3.01       57.05 o
   9  12   9      176.11       85.46       58.79 o
  10  12   9      -45.12        6.96       75.27 o
  11  12   9        3.66       40.44       68.65 o
  12  12   9      264.42      249.01       77.73 o
 -12  13   9        8.71       36.21       78.05 o
 -11  13   9      115.31       39.42       63.40 o
 -10  13   9       -5.23       41.98       35.53 o
  -9  13   9      898.82      904.59       69.49 o
  -8  13   9      877.39      794.34       52.89 o
  -7  13   9     1094.43      980.12       47.46 o
  -6  13   9     1128.05      986.97       40.91 o
  -5  13   9      794.83      695.40       57.26 o
  -4  13   9      129.25      102.79       35.63 o
  -3  13   9      209.20      144.09       36.38 o
  -2  13   9     3678.36     3327.77       83.66 o
  -1  13   9    23933.64    22864.41      295.43 o
   0  13   9     1478.69     1225.32       35.99 o
   1  13   9       64.10       76.53       13.47 o
   2  13   9     3494.24     3569.39       64.17 o
   3  13   9     2984.04     3060.02       59.40 o
   4  13   9       59.22      131.63       20.98 o
   5  13   9       31.18       30.42       88.19 o
   6  13   9      885.06      858.84       49.66 o
   7  13   9      174.02      183.45       42.38 o
   8  13   9      646.94      449.22       68.48 o
   9  13   9      -27.70      133.92      190.39 o
  10  13   9      603.91      991.36       63.47 o
  11  13   9      140.92       30.53       77.76 o
  12  13   9      259.54      168.22       88.21 o
 -12  14   9      153.11        9.47      102.30 o
 -11  14   9      -51.91       21.63       51.91 o
 -10  14   9      107.47      100.89       64.79 o
  -9  14   9      561.59      652.32       67.02 o
  -8  14   9     3768.42     3715.12      105.61 o
  -7  14   9      677.25      621.48       33.84 o
  -6  14   9      892.20      791.42       53.35 o
  -5  14   9      -17.24        1.64       88.42 o
  -4  14   9       59.22       51.37       37.33 o
  -3  14   9     3149.35     3227.41       93.78 o
  -2  14   9      726.02      765.14       37.45 o
  -1  14   9     2196.36     2027.30       55.78 o
   0  14   9       80.13      187.06       11.40 o
   1  14   9      300.13      314.36       17.37 o
   2  14   9     4381.74     4137.25       77.54 o
   3  14   9       62.53       47.90       17.42 o
   4  14   9      178.02      204.55       24.88 o
   5  14   9     3425.96     3476.33       80.77 o
   6  14   9      -29.44        5.83      120.11 o
   7  14   9       59.75      127.88       47.38 o
   8  14   9     2071.29     2244.83       94.20 o
   9  14   9      -18.99        1.73       69.18 o
  10  14   9     1851.46     1761.52      130.68 o
  11  14   9       69.50      119.96      106.31 o
 -11  15   9        6.97       28.76      103.96 o
 -10  15   9      130.82      127.81       63.32 o
  -9  15   9       15.68       78.14      154.81 o
  -8  15   9      324.17      344.93       60.92 o
  -7  15   9      484.60      508.18       30.97 o
  -6  15   9      418.40      422.05       54.79 o
  -5  15   9      172.62      165.60       48.61 o
  -4  15   9     2568.08     2452.24       91.80 o
  -3  15   9     1510.57     1570.47       65.81 o
  -2  15   9     3177.74     3166.54      102.05 o
  -1  15   9     7564.35     7939.68      137.26 o
   0  15   9       95.63       50.52       14.66 o
   1  15   9       29.61       26.51       30.56 o
   2  15   9      472.40      433.79       23.54 o
   3  15   9     1279.42     1256.97       34.26 o
   4  15   9       48.77       51.05       43.74 o
   5  15   9     1925.84     1805.49       60.51 o
   6  15   9      -40.06       16.42       38.53 o
   7  15   9     1733.88     1916.13       94.82 o
   8  15   9      305.18      453.42       60.53 o
   9  15   9      539.81      587.18       87.51 o
  10  15   9      145.62       77.36       73.80 o
  11  15   9      336.19      441.03       86.83 o
 -11  16   9       92.32       91.29       94.85 o
 -10  16   9       43.37        7.78       68.85 o
  -9  16   9       76.64       84.07       65.61 o
  -8  16   9      881.40      780.13       70.82 o
  -7  16   9      158.86      322.80       50.65 o
  -6  16   9      -39.72       16.22       45.37 o
  -5  16   9     1438.11     1195.87       72.10 o
  -4  16   9      -12.19        4.49       46.51 o
  -3  16   9       38.15       37.46       24.21 o
  -2  16   9      136.04      148.50       34.98 o
  -1  16   9     1056.46      860.01       37.47 o
   0  16   9      514.90      499.62       24.69 o
   1  16   9      764.87      880.02       28.83 o
   2  16   9       69.33      117.15       19.83 o
   3  16   9      608.10      504.95       31.18 o
   4  16   9      205.20      268.64       29.07 o
   5  16   9      949.51      786.52       46.31 o
   6  16   9     2767.52     2825.44       76.75 o
   7  16   9      799.18      820.40       54.64 o
   8  16   9       41.46       22.01       96.64 o
   9  16   9      226.79      200.35       70.35 o
  10  16   9      207.46      339.79       78.17 o
  11  16   9      474.32      241.43       82.38 o
 -10  17   9     -106.43        0.53       74.96 o
  -9  17   9       41.46       91.52      104.41 o
  -8  17   9     2688.79     2651.82      124.22 o
  -7  17   9      245.08      337.79       46.51 o
  -6  17   9      -90.93       14.01       45.39 o
  -5  17   9     3115.21     3078.49      115.85 o
  -4  17   9       48.95        0.51       45.76 o
  -3  17   9     3029.50     2854.85       99.57 o
  -2  17   9      132.38      157.38       35.80 o
  -1  17   9     2857.06     2506.81       92.09 o
   0  17   9      141.09      159.39       23.42 o
   1  17   9     1105.06     1182.07       42.99 o
   2  17   9      519.43      428.92       39.38 o
   3  17   9       66.02      111.63       29.53 o
   4  17   9     3052.67     3094.10      110.76 o
   5  17   9     2765.78     2348.59       81.43 o
   6  17   9     1861.74     1788.60       74.10 o
   7  17   9     1451.87     1539.12       65.53 o
   8  17   9      456.90      369.27       63.78 o
   9  17   9     1417.90     1368.87      106.60 o
  10  17   9      229.93      220.88       73.51 o
 -10  18   9      207.63      184.91       65.06 o
  -9  18   9      857.19      917.48       84.35 o
  -8  18   9       33.27       63.18      122.26 o
  -7  18   9     1585.12     1525.73       87.89 o
  -6  18   9      108.00       27.95       55.12 o
  -5  18   9       80.13       33.90       45.76 o
  -4  18   9     2741.05     2709.53       97.84 o
  -3  18   9      142.66      232.92       46.51 o
  -2  18   9      110.96       12.53       40.99 o
  -1  18   9      671.85      821.85       43.24 o
   0  18   9      958.04     1063.37       40.13 o
   1  18   9       31.18       42.69       46.86 o
   2  18   9      604.44      471.50       40.18 o
   3  18   9     4875.56     4746.33      122.54 o
   4  18   9      455.85      409.82       44.81 o
   5  18   9      233.59      189.92       37.49 o
   6  18   9      600.08      757.17       48.18 o
   7  18   9      590.50      702.20       47.12 o
   8  18   9      147.89       90.19       77.14 o
   9  18   9      241.78      215.56       78.06 o
  10  18   9      235.68      209.97       72.84 o
 -10  19   9       43.37       30.31      110.07 o
  -9  19   9      115.14       16.56       87.45 o
  -8  19   9       65.84       70.53       50.55 o
  -7  19   9      113.22       83.04       60.09 o
  -6  19   9      141.27      272.26       53.28 o
  -5  19   9     1169.16     1069.08       72.25 o
  -4  19   9     1369.30     1456.03       73.12 o
  -3  19   9     3258.04     3033.43      110.60 o
  -2  19   9      539.81      480.48       53.87 o
  -1  19   9      594.33      552.63       55.29 o
   0  19   9     2562.15     2319.14       76.34 o
   1  19   9     1675.70     1654.83       61.65 o
   2  19   9      457.94      490.22       42.38 o
   3  19   9       69.33       29.18       41.30 o
   4  19   9      163.74      148.93       38.90 o
   5  19   9      240.03      196.82       39.89 o
   6  19   9       79.95       26.34       65.70 o
   7  19   9        5.40       18.30       32.29 o
   8  19   9      521.00      245.21       77.21 o
   9  19   9       22.82       46.48      179.21 o
  -9  20   9      142.31      147.83       62.15 o
  -8  20   9      177.67      167.51       58.24 o
  -7  20   9      146.32      389.73       82.07 o
  -6  20   9      494.00      629.43       56.30 o
  -5  20   9      296.12      210.36       54.56 o
  -4  20   9      236.55      165.94       50.49 o
  -3  20   9      -33.10       16.56      141.63 o
  -2  20   9      500.45      506.27       54.63 o
  -1  20   9       29.44       38.07       94.78 o
   0  20   9      108.00      108.91       34.59 o
   1  20   9      355.52      296.74       41.50 o
   2  20   9      568.90      782.22       48.89 o
   3  20   9      571.52      571.01       41.90 o
   4  20   9     4492.87     4471.34      123.28 o
   5  20   9      622.55      669.46       44.92 o
   6  20   9       52.08       44.12       56.90 o
   7  20   9      595.73      753.45       58.85 o
   8  20   9      -57.66        0.08       73.33 o
   9  20   9      569.25      525.19       93.71 o
  -8  21   9       13.94        0.41       75.16 o
  -7  21   9      656.35      624.88       80.93 o
  -6  21   9     1330.63     1099.57       99.10 o
  -5  21   9      186.38      277.83       61.82 o
  -4  21   9      623.95      433.93       69.24 o
  -3  21   9       55.74      151.25       43.11 o
  -2  21   9       -5.40       24.16       37.65 o
  -1  21   9      496.61      459.00       55.77 o
   0  21   9      -17.24       64.84       70.72 o
   1  21   9     1292.14     1352.25       58.99 o
   2  21   9      144.23      194.03       41.22 o
   3  21   9      278.53      292.82       40.03 o
   4  21   9       89.01       62.02       38.45 o
   5  21   9       41.63        7.07       49.19 o
   6  21   9       59.40       89.23       31.50 o
   7  21   9       66.37        0.03       51.38 o
   8  21   9       -9.23      129.62       77.92 o
  -8  22   9       36.58       19.34       73.36 o
  -7  22   9       52.08        4.09       83.79 o
  -6  22   9      296.30      315.69       71.85 o
  -5  22   9       93.89        1.58       58.03 o
  -4  22   9      360.92      412.15       51.36 o
  -3  22   9      212.51      246.09       53.66 o
  -2  22   9     1741.72     1655.48       93.04 o
  -1  22   9      293.51      182.82       55.20 o
   0  22   9      132.38        1.66       66.54 o
   1  22   9     1339.69     1310.75       60.14 o
   2  22   9      306.23      236.11       38.18 o
   3  22   9       -3.48       16.09       25.40 o
   4  22   9      121.58       77.14       45.52 o
   5  22   9      589.11      543.97       52.61 o
   6  22   9      890.11      735.55       66.61 o
   7  22   9       83.26       66.25       63.89 o
   8  22   9       37.10        1.11       72.29 o
  -7  23   9       40.06      116.73       53.73 o
  -6  23   9       83.61        4.58       69.71 o
  -5  23   9      205.89      199.49       67.06 o
  -4  23   9      125.24       93.47       56.88 o
  -3  23   9      126.64       59.50       44.16 o
  -2  23   9        0.00        0.18        9.18 o
  -1  23   9      730.20      760.27       61.96 o
   0  23   9       85.18      100.16       68.50 o
   1  23   9       32.92        9.43       90.12 o
   2  23   9     1200.86     1161.64       60.94 o
   3  23   9       33.10        6.71      130.90 o
   4  23   9       66.37       91.71       52.60 o
   5  23   9       73.16       58.22       63.57 o
   6  23   9       50.51       36.67       91.61 o
   7  23   9      113.40       48.74       66.99 o
  -6  24   9      127.16        8.75       67.74 o
  -5  24   9      -64.10       51.27       40.29 o
  -4  24   9      415.62      466.15       69.38 o
  -3  24   9       43.20        7.35       53.33 o
  -2  24   9      311.45      201.41       55.61 o
  -1  24   9       36.23       52.48       69.41 o
   0  24   9       27.70        5.73       98.06 o
   1  24   9      168.79      146.64       53.34 o
   2  24   9      523.27      436.02       48.48 o
   3  24   9      615.24      464.81       61.45 o
   4  24   9      -57.48       30.97       59.91 o
   5  24   9      -19.16       35.04       93.37 o
   6  24   9      667.84      626.04       85.21 o
  -5  25   9       15.68       66.98      103.63 o
  -4  25   9       22.47       61.31       94.46 o
  -3  25   9      151.02        1.06       84.75 o
  -2  25   9      103.12       68.53       80.29 o
  -1  25   9      -25.95       38.58       66.15 o
   0  25   9      194.92      170.59       55.31 o
   1  25   9       85.53       57.19       75.43 o
   2  25   9       48.42        6.38       64.62 o
   3  25   9      246.83      250.89       52.29 o
   4  25   9       28.04      124.38      135.04 o
   5  25   9       62.88       60.97       60.49 o
  -3  26   9       12.37      166.77       99.07 o
  -2  26   9      160.43      153.70       73.03 o
  -1  26   9       50.34       29.93       90.25 o
   0  26   9       78.21        2.02       54.00 o
   1  26   9      229.76      251.18       50.39 o
   2  26   9       -6.97      111.00       53.23 o
   3  26   9      819.39      750.73      101.38 o
   0  27   9      -51.91        0.04       79.66 o
 -14   0  10       83.61       14.16      125.42 o
 -13   0  10     -164.09       64.02       98.24 o
 -12   0  10      192.31       88.94       76.99 o
 -11   0  10     7848.98     7753.44      282.54 o
 -10   0  10      319.81      164.54       65.50 o
  -9   0  10     4785.33     4926.32      171.40 o
  -8   0  10       80.48        8.37       45.64 o
  -7   0  10     6985.35     7676.34      217.04 o
  -6   0  10     1490.02     1416.33       54.70 o
  -5   0  10    46565.39    46791.60      815.21 o
  -4   0  10    23279.38    22776.89      324.34 o
  -3   0  10     1711.93     1898.60       39.02 o
  -2   0  10    72854.06    76687.79     1242.67 o
  -1   0  10   127262.51   125274.95     3368.83 o
   0   0  10    75101.45    79476.52     2426.46 o
   1   0  10    33803.91    36444.71      651.12 o
   2   0  10    17558.30    22070.57      359.88 o
   3   0  10    13935.16    13376.73      306.57 o
   4   0  10     3596.32     2951.07       91.97 o
   5   0  10      449.06      300.97       65.15 o
   6   0  10      205.54      334.00       62.71 o
   7   0  10     4456.46     3965.06      212.86 o
   8   0  10      641.02      760.74       65.84 o
   9   0  10     3966.29     3892.42      193.35 o
  10   0  10       62.71       15.04       94.41 o
  11   0  10     5117.34     5084.85      304.13 o
  12   0  10      -45.29        0.22      111.13 o
  13   0  10      608.62      558.02      142.84 o
 -13   1  10      268.08      291.12       89.92 o
 -12   1  10      802.32      719.34       78.70 o
 -11   1  10      303.26      338.65       42.20 o
 -10   1  10     4555.75     4475.30      123.91 o
  -9   1  10     2405.91     3014.98       75.80 o
  -8   1  10      154.85       41.29       31.26 o
  -7   1  10     1376.27     1270.67       45.05 o
  -6   1  10    11839.66    11528.93      172.78 o
  -5   1  10       57.66       10.30       22.58 o
  -4   1  10      666.97      964.48       18.40 o
  -3   1  10      993.58      886.08       18.48 o
  -2   1  10    88318.43    89460.05     1079.19 o
  -1   1  10    57312.88    56088.93      579.52 o
   0   1  10    23434.76    23485.49      497.45 o
   1   1  10    24335.84    23103.95      338.47 o
   2   1  10      146.14       51.71       17.12 o
   3   1  10     3947.66     4090.06       71.11 o
   4   1  10       12.37        5.82       24.84 o
   5   1  10     1644.70     1515.10       71.08 o
   6   1  10     2606.75     2709.12       95.98 o
   7   1  10      736.47      793.45       57.40 o
   8   1  10      118.97       87.67       51.01 o
   9   1  10      188.82      203.84       60.97 o
  10   1  10     6382.30     5845.60      236.77 o
  11   1  10      885.58      744.57       84.24 o
  12   1  10     1817.15     1757.68      115.95 o
  13   1  10      -24.39        0.11      171.62 o
 -13   2  10      249.79      171.55       59.05 o
 -12   2  10       51.91        9.09       62.01 o
 -11   2  10      189.52      177.11       47.94 o
 -10   2  10     3094.65     3195.06       97.43 o
  -9   2  10     3171.47     3307.58       93.99 o
  -8   2  10     1867.31     1947.94       64.93 o
  -7   2  10    17559.00    16946.01      294.74 o
  -6   2  10     2174.76     2092.11       55.36 o
  -5   2  10    17030.86    15654.85      218.77 o
  -4   2  10     1080.67     1360.49       23.63 o
  -3   2  10      214.43      274.01        9.86 o
  -2   2  10    35908.47    34224.23      363.85 o
  -1   2  10    47475.53    45775.57      448.43 o
   0   2  10      308.32      320.65       12.62 o
   1   2  10    20293.95    20262.66      285.39 o
   2   2  10     1461.28     2213.57       39.91 o
   3   2  10     1554.64     1722.37       39.59 o
   4   2  10    12378.60    13124.16      199.71 o
   5   2  10    11814.58    12005.78      242.06 o
   6   2  10     5275.85     5268.28      157.71 o
   7   2  10     1808.61     1825.70       85.24 o
   8   2  10     2119.89     2015.40       94.49 o
   9   2  10      282.01      183.42       65.18 o
  10   2  10      577.09      579.05       69.43 o
  11   2  10      247.35      335.75       81.29 o
  12   2  10     -125.76        0.19      122.70 o
  13   2  10      211.29       78.31      108.65 o
 -13   3  10       93.71      170.14       66.19 o
 -12   3  10       17.24       26.66       85.96 o
 -11   3  10        3.66       21.79       62.70 o
 -10   3  10     1345.79     1238.58       59.65 o
  -9   3  10      549.57      719.63       42.18 o
  -8   3  10       39.89        5.31       28.46 o
  -7   3  10       17.42       65.48       29.63 o
  -6   3  10      562.81      628.90       28.29 o
  -5   3  10     2087.66     1906.42       42.00 o
  -4   3  10     2949.55     2528.15       47.57 o
  -3   3  10     7144.03     5435.62       84.62 o
  -2   3  10      231.67       75.34        9.48 o
  -1   3  10    76711.66    77289.55      778.49 o
   0   3  10    49975.48    47201.12      503.77 o
   1   3  10    15813.10    18179.08      215.75 o
   2   3  10     8907.35    10350.89      122.24 o
   3   3  10    17488.11    18514.30      248.86 o
   4   3  10     8757.90     9392.41      181.37 o
   5   3  10     2124.94     1964.70       70.18 o
   6   3  10     4635.36     4950.75      129.36 o
   7   3  10       -5.23       27.94       25.86 o
   8   3  10      465.09      407.33       50.13 o
   9   3  10     2792.26     2517.79      117.80 o
  10   3  10      -38.32        9.57       51.13 o
  11   3  10       66.02       16.90       75.39 o
  12   3  10       31.18        0.10      119.68 o
  13   3  10      781.41      841.67      103.73 o
 -13   4  10      867.46      705.49      107.65 o
 -12   4  10      102.42      174.83       79.60 o
 -11   4  10      290.20      263.37       67.15 o
 -10   4  10     4019.07     3813.62      119.06 o
  -9   4  10     2977.60     2916.83       88.84 o
  -8   4  10     3717.55     4008.67       86.59 o
  -7   4  10       15.50       11.87       28.53 o
  -6   4  10      965.88      982.70       35.15 o
  -5   4  10    10487.78     9638.01      164.83 o
  -4   4  10     1227.16     1212.69       23.40 o
  -3   4  10     3892.26     3747.86       52.35 o
  -2   4  10    16021.60    16785.99      180.04 o
  -1   4  10    17880.55    18119.18      184.91 o
   0   4  10      869.21      664.26       16.06 o
   1   4  10     6015.11     5970.22       87.52 o
   2   4  10     4651.38     4996.06       71.25 o
   3   4  10     2036.10     2067.22       39.59 o
   4   4  10     7005.90     6297.57      147.36 o
   5   4  10    14607.18    13910.53      284.28 o
   6   4  10      114.62       48.12       37.01 o
   7   4  10     5314.52     5087.78      154.27 o
   8   4  10     2196.88     1826.93       86.22 o
   9   4  10      250.83      121.21       55.19 o
  10   4  10      170.88       76.54       59.98 o
  11   4  10     1073.70     1083.18       72.18 o
  12   4  10      -50.34       15.11      112.17 o
  13   4  10      142.14      127.14       87.58 o
 -13   5  10        8.71        0.07       88.88 o
 -12   5  10      118.45       64.42       53.50 o
 -11   5  10     1642.96     1466.34       90.35 o
 -10   5  10      184.29      116.85       53.00 o
  -9   5  10      391.40      401.21       37.08 o
  -8   5  10     7545.54     7397.67      156.35 o
  -7   5  10     4169.40     4581.36       89.30 o
  -6   5  10       10.45       18.96       35.39 o
  -5   5  10    15657.72    14971.95      224.58 o
  -4   5  10    12576.48    11649.73      154.51 o
  -3   5  10       43.20       14.23       10.74 o
  -2   5  10     3442.51     4625.37       49.09 o
  -1   5  10    15109.90    16071.88      164.29 o
   0   5  10    35562.53    35986.71      347.79 o
   1   5  10      191.61       95.05       13.98 o
   2   5  10    20200.93    21163.87      243.72 o
   3   5  10     6463.13     6690.11      103.99 o
   4   5  10     2661.44     2852.52       75.33 o
   5   5  10    17255.56    16568.43      325.69 o
   6   5  10     3975.35     4134.38      116.80 o
   7   5  10      489.65      439.12       52.61 o
   8   5  10     2227.19     2372.07       87.69 o
   9   5  10     4595.29     4173.82      149.91 o
  10   5  10      877.92     1012.53       65.72 o
  11   5  10      114.97       33.01       65.61 o
  12   5  10       73.16       18.26       61.01 o
  13   5  10      -13.94        0.98      154.96 o
 -13   6  10     1177.70     1439.40       89.09 o
 -12   6  10      734.03      850.18       86.40 o
 -11   6  10      185.86      131.31       49.76 o
 -10   6  10      160.43      247.57       56.48 o
  -9   6  10     6818.65     7553.18      231.23 o
  -8   6  10     1963.46     2255.17       61.06 o
  -7   6  10      573.08      404.03       28.05 o
  -6   6  10      141.09       81.27       21.02 o
  -5   6  10     1301.89     1814.37       34.61 o
  -4   6  10       58.88       31.20       10.91 o
  -3   6  10     1625.19     2152.24       28.63 o
  -2   6  10       86.75      161.32       11.53 o
  -1   6  10       19.16        0.14        7.49 o
   0   6  10      719.58      789.13       15.82 o
   1   6  10     2945.54     2625.57       43.66 o
   2   6  10     3750.47     5156.23       56.29 o
   3   6  10     4246.22     4317.29       89.85 o
   4   6  10      260.59       60.83       34.67 o
   5   6  10     5088.07     4935.41      133.30 o
   6   6  10      872.69      951.96       47.84 o
   7   6  10      722.54      754.20       56.37 o
   8   6  10      289.33      258.81       41.90 o
   9   6  10     3312.56     3103.07      119.33 o
  10   6  10      137.26       79.52       63.63 o
  11   6  10      688.40      600.24       68.25 o
  12   6  10      -47.21       23.97       80.70 o
  13   6  10       36.41       68.34      103.53 o
 -13   7  10       69.33        3.02       76.64 o
 -12   7  10       48.60       83.16       47.95 o
 -11   7  10      140.75      159.66       62.80 o
 -10   7  10       57.31       48.11       54.76 o
  -9   7  10     2261.33     2188.80       96.53 o
  -8   7  10     2045.33     2412.43       66.24 o
  -7   7  10      402.90      363.32       28.67 o
  -6   7  10     1469.99     1690.05       38.31 o
  -5   7  10      109.39      258.63       12.32 o
  -4   7  10     6481.77     6356.95      104.64 o
  -3   7  10     3768.24     3522.40       51.24 o
  -2   7  10     2900.78     3363.29       40.52 o
  -1   7  10     1833.87     1943.51       26.89 o
   0   7  10     4740.57     5021.47       57.84 o
   1   7  10      445.23      595.70       15.23 o
   2   7  10     5356.68     5851.99       76.42 o
   3   7  10    15903.33    14777.88      223.74 o
   4   7  10      357.26      377.63       29.95 o
   5   7  10      590.50      677.36       42.57 o
   6   7  10     1313.56      914.50       61.01 o
   7   7  10      274.00      225.19       46.90 o
   8   7  10      383.04      461.65       56.26 o
   9   7  10     1862.43     1959.28       93.14 o
  10   7  10       43.20       51.61       49.23 o
  11   7  10       18.99        7.96       89.95 o
  12   7  10       99.46       50.17       75.12 o
  13   7  10      248.05      178.77      105.14 o
 -13   8  10       88.84       39.79       73.09 o
 -12   8  10       70.02       69.83       79.33 o
 -11   8  10      -74.90       42.24       68.27 o
 -10   8  10      150.33      181.38       57.74 o
  -9   8  10       82.04       38.81       52.68 o
  -8   8  10     2382.74     2481.16       93.43 o
  -7   8  10      250.48      350.22       25.88 o
  -6   8  10      770.27      823.22       27.73 o
  -5   8  10     2464.78     2340.05       45.84 o
  -4   8  10     9205.22     9466.41      137.25 o
  -3   8  10     4603.31     4681.54       65.22 o
  -2   8  10       48.42        6.03       14.53 o
  -1   8  10     5021.19     5695.53       59.12 o
   0   8  10      139.35      241.80       10.77 o
   1   8  10    11994.34    13455.18      138.45 o
   2   8  10      838.37      398.59       23.05 o
   3   8  10     1550.98     1545.80       43.09 o
   4   8  10      466.83      377.14       38.36 o
   5   8  10      772.18      617.54       45.20 o
   6   8  10      -47.03       28.08       32.39 o
   7   8  10      758.25      973.33       57.49 o
   8   8  10     2628.87     2582.69      101.73 o
   9   8  10     1515.45     1376.64       85.10 o
  10   8  10      216.00      203.52       51.89 o
  11   8  10     1496.98     1154.16      109.94 o
  12   8  10       74.90       92.09       71.30 o
  13   8  10      -24.39        1.10      236.22 o
 -13   9  10      118.10       62.04       60.12 o
 -12   9  10      691.36      494.08       83.29 o
 -11   9  10      876.87      878.19       65.95 o
 -10   9  10       51.91       56.63       47.59 o
  -9   9  10      857.71      646.47       60.62 o
  -8   9  10      120.19      135.71       45.96 o
  -7   9  10       27.70        0.08       30.79 o
  -6   9  10      184.82      236.74       19.79 o
  -5   9  10     3877.63     3905.98       71.46 o
  -4   9  10       19.16        0.11       25.07 o
  -3   9  10     1481.48     1191.86       54.45 o
  -2   9  10      815.21      987.08       31.55 o
  -1   9  10       10.45       22.10        7.16 o
   0   9  10     7990.77     7555.29      157.92 o
   1   9  10     4703.99     4706.49       68.94 o
   2   9  10      196.49      303.67       14.54 o
   3   9  10        8.71       11.76       35.77 o
   4   9  10     3390.25     3117.28       75.74 o
   5   9  10       15.68        4.83       35.47 o
   6   9  10       43.37       36.92       54.42 o
   7   9  10     1176.65     1127.20       62.28 o
   8   9  10      679.16      691.24       54.38 o
   9   9  10      325.91      220.28       66.06 o
  10   9  10      475.71      618.12       65.60 o
  11   9  10      430.94      344.43       83.35 o
  12   9  10      341.06      236.71       96.64 o
  13   9  10      -82.39       20.26       79.44 o
 -13  10  10      560.19      589.36       95.11 o
 -12  10  10      255.88      208.27       62.08 o
 -11  10  10      974.94      919.95       84.57 o
 -10  10  10      456.55      403.72       67.93 o
  -9  10  10      255.71      202.33       53.16 o
  -8  10  10     3597.71     3893.37      116.02 o
  -7  10  10      328.70      242.82       34.63 o
  -6  10  10        3.66       15.37       23.19 o
  -5  10  10      257.80      164.92       13.47 o
  -4  10  10       -1.74       12.87        4.98 o
  -3  10  10    19111.03    18688.30      414.65 o
  -2  10  10     9967.99    10052.28      180.20 o
  -1  10  10     4048.69     4908.66       53.19 o
   0  10  10    16559.68    14081.79      234.55 o
   1  10  10     1065.34      787.79       23.19 o
   2  10  10        3.31       58.19       10.56 o
   3  10  10     7775.82     7825.42      125.14 o
   4  10  10       12.37        0.76       28.33 o
   5  10  10      653.91      791.35       54.93 o
   6  10  10       36.58        0.08       35.48 o
   7  10  10      554.62      791.44       55.41 o
   8  10  10      886.80      802.23       60.77 o
   9  10  10      238.29      191.28       68.00 o
  10  10  10       52.43       81.48       64.80 o
  11  10  10      271.39      270.37       66.64 o
  12  10  10       -3.48        9.40       39.89 o
 -12  11  10     -108.35        0.32       96.48 o
 -11  11  10     2806.89     2675.33      154.81 o
 -10  11  10     1961.03     1859.74      102.06 o
  -9  11  10     2076.86     1872.48       93.39 o
  -8  11  10      356.22      267.15       44.30 o
  -7  11  10     2872.21     2795.20       78.49 o
  -6  11  10      149.28      151.33       22.06 o
  -5  11  10      956.82     1061.14       24.53 o
  -4  11  10      633.70      544.37       45.25 o
  -3  11  10        1.57        0.69       11.53 o
  -2  11  10       60.79        0.10       19.71 o
  -1  11  10       20.73        4.66       15.86 o
   0  11  10     2891.37     2766.63       59.73 o
   1  11  10     3120.95     3348.19       51.59 o
   2  11  10      127.16       19.54       15.23 o
   3  11  10     8702.86     8998.82      147.93 o
   4  11  10        7.14       18.27       37.03 o
   5  11  10       41.81       33.33       35.21 o
   6  11  10       20.90       15.73       65.17 o
   7  11  10      125.24      135.82       43.92 o
   8  11  10      324.86      334.98       58.30 o
   9  11  10     2417.92     2151.27      105.68 o
  10  11  10      167.40       78.79       98.13 o
  11  11  10      256.23      340.21       60.02 o
  12  11  10      102.77      314.59       60.22 o
 -12  12  10      -10.45       15.09       75.25 o
 -11  12  10      352.39      561.19       61.97 o
 -10  12  10        6.79        2.52       78.58 o
  -9  12  10       87.09       89.79       55.40 o
  -8  12  10    10479.24    10572.86      213.37 o
  -7  12  10      310.75      289.92       37.49 o
  -6  12  10      385.31      448.78       19.81 o
  -5  12  10       78.21      152.04        8.57 o
  -4  12  10      447.67      448.74       38.47 o
  -3  12  10     3732.53     3603.97      107.21 o
  -2  12  10     3838.09     3651.31       93.43 o
  -1  12  10       36.41        8.25       15.25 o
   0  12  10      746.23      777.06       32.57 o
   1  12  10       76.47       55.15       13.70 o
   2  12  10       74.73       60.93       14.98 o
   3  12  10     2082.96     2277.39       49.53 o
   4  12  10      886.62     1073.83       37.28 o
   5  12  10     1734.75     1776.28       68.20 o
   6  12  10     2896.77     3084.23       96.96 o
   7  12  10      644.33      705.86       52.78 o
   8  12  10      614.54      492.76       77.11 o
   9  12  10     3437.80     3147.43      123.52 o
  10  12  10       78.56       87.46      106.24 o
  11  12  10       12.19       42.98       85.72 o
  12  12  10       -7.14       81.75       72.01 o
 -12  13  10       38.32       19.11       71.76 o
 -11  13  10      109.74       85.65       52.20 o
 -10  13  10      123.85       87.56       49.21 o
  -9  13  10      -10.63        0.75       92.31 o
  -8  13  10       50.51        5.38       48.86 o
  -7  13  10     9739.98     9122.12      203.38 o
  -6  13  10      167.22      254.14       18.42 o
  -5  13  10      102.77      122.57       38.20 o
  -4  13  10       74.73       93.08       33.61 o
  -3  13  10     2111.87     2074.80       70.20 o
  -2  13  10     2917.85     2974.63       77.31 o
  -1  13  10     2311.15     2403.63       40.35 o
   0  13  10      629.87      836.94       21.12 o
   1  13  10      219.13      261.34       17.12 o
   2  13  10     1741.55     1856.89       40.09 o
   3  13  10     5408.58     5197.65       89.11 o
   4  13  10       -8.71        2.24       30.97 o
   5  13  10      885.06      891.24       44.94 o
   6  13  10       66.19       70.95       44.72 o
   7  13  10      874.43      953.13       68.08 o
   8  13  10      288.81      239.40       48.90 o
   9  13  10      626.39      584.69       71.31 o
  10  13  10       15.50        0.22       67.56 o
  11  13  10      -17.24      213.90       73.96 o
  12  13  10       20.90       65.88      129.78 o
 -11  14  10      799.18      802.94      133.43 o
 -10  14  10      -75.25        2.81       66.58 o
  -9  14  10      249.44      209.19       60.38 o
  -8  14  10     3404.19     3223.24      100.12 o
  -7  14  10     1357.63     1469.74       45.12 o
  -6  14  10       31.53       61.20       48.53 o
  -5  14  10      180.81      152.02       45.45 o
  -4  14  10     1680.75     1582.46       66.93 o
  -3  14  10     1208.88     1105.63       59.24 o
  -2  14  10      125.42      140.02       32.73 o
  -1  14  10       93.89      132.94       22.95 o
   0  14  10      951.77      704.30       29.09 o
   1  14  10      191.78      267.96       17.25 o
   2  14  10     1145.82     1100.26       31.16 o
   3  14  10       97.20      102.68       18.46 o
   4  14  10     4836.02     5005.83       99.08 o
   5  14  10     5172.56     5004.73      114.22 o
   6  14  10     2412.87     2654.44       88.03 o
   7  14  10       81.52      109.71       40.57 o
   8  14  10      191.78      285.17       58.13 o
   9  14  10      334.79      273.72       56.70 o
  10  14  10       21.08        1.17      150.09 o
  11  14  10      471.88      419.54       86.24 o
 -11  15  10      -15.50        3.29      119.24 o
 -10  15  10      295.08      290.86       91.29 o
  -9  15  10      -13.94        0.69      106.73 o
  -8  15  10     2676.42     2355.68      116.35 o
  -7  15  10      125.42        6.60       50.03 o
  -6  15  10     1407.63     1568.43       73.15 o
  -5  15  10     1980.88     2153.83       74.87 o
  -4  15  10      402.38      488.45       51.94 o
  -3  15  10      385.31      391.56       35.08 o
  -2  15  10     3435.19     3104.86      108.62 o
  -1  15  10      245.61      360.66       20.02 o
   0  15  10       38.32       16.62       13.74 o
   1  15  10     2117.10     2036.18       46.07 o
   2  15  10       13.76       36.36       26.86 o
   3  15  10      951.25      790.11       32.16 o
   4  15  10       47.03        1.78       27.32 o
   5  15  10     5318.35     5311.30      116.00 o
   6  15  10     1816.10     1847.29       62.41 o
   7  15  10     4703.99     5095.25      154.69 o
   8  15  10       -8.71       46.08       40.37 o
   9  15  10      438.61      429.83       79.93 o
  10  15  10      386.70      564.60       80.46 o
  11  15  10       94.24      159.83      114.17 o
 -11  16  10        1.74       95.24       45.55 o
 -10  16  10      323.99      566.33      142.49 o
  -9  16  10      364.06      423.60       69.20 o
  -8  16  10      754.41      696.96       71.03 o
  -7  16  10       90.40      155.45       54.00 o
  -6  16  10      539.99      491.43       47.68 o
  -5  16  10     2012.24     2215.85       89.12 o
  -4  16  10      776.19      889.09       59.44 o
  -3  16  10      245.78      229.19       39.11 o
  -2  16  10     1649.57     1793.58       71.50 o
  -1  16  10      110.09       27.85       34.82 o
   0  16  10      -10.63        1.22       23.84 o
   1  16  10       25.95       32.05       21.35 o
   2  16  10     2499.45     2668.02       60.96 o
   3  16  10      926.34      916.01       37.25 o
   4  16  10     2977.94     2910.39       73.12 o
   5  16  10       -4.88       68.29       23.06 o
   6  16  10     2012.59     1967.19       67.50 o
   7  16  10       74.90        0.78       44.71 o
   8  16  10       17.24       24.50       68.00 o
   9  16  10       66.02      104.35       68.71 o
  10  16  10      -57.31        8.72       71.52 o
  11  16  10       41.98      118.81      124.00 o
 -10  17  10      -41.81      124.74       67.01 o
  -9  17  10      149.63      176.72      105.05 o
  -8  17  10       36.75        0.06       73.93 o
  -7  17  10      329.74      414.70       57.86 o
  -6  17  10      325.73      242.81       43.92 o
  -5  17  10     2272.48     2187.10       91.90 o
  -4  17  10      254.67      351.99       45.92 o
  -3  17  10      622.38      507.75       51.44 o
  -2  17  10       36.58        1.93       44.46 o
  -1  17  10       50.34        5.86       25.74 o
   0  17  10     3830.43     3955.33       87.83 o
   1  17  10      244.04      221.45       27.57 o
   2  17  10      167.57      111.80       23.20 o
   3  17  10      841.68      573.35       45.90 o
   4  17  10      472.05      418.24       44.90 o
   5  17  10      -12.02       80.83       60.78 o
   6  17  10     4048.51     4041.04      111.91 o
   7  17  10      492.26      423.75       48.16 o
   8  17  10       28.04        3.73      114.46 o
   9  17  10       97.20      148.35       69.68 o
  10  17  10      146.32      131.32       72.81 o
 -10  18  10      -50.86        0.69       77.39 o
  -9  18  10      394.37      306.31       74.66 o
  -8  18  10      562.81      588.68       77.56 o
  -7  18  10       34.66        2.34      105.91 o
  -6  18  10      168.79      230.70       59.15 o
  -5  18  10      201.89      222.53       48.86 o
  -4  18  10     1130.84     1134.44       65.79 o
  -3  18  10      787.16      721.17       56.59 o
  -2  18  10       29.61       51.85       82.05 o
  -1  18  10     1245.11     1302.19       59.77 o
   0  18  10       32.92       29.37       59.67 o
   1  18  10      174.19      171.66       32.68 o
   2  18  10     1864.52     1897.00       65.43 o
   3  18  10     3205.09     3042.92       92.16 o
   4  18  10      -60.79        4.93       35.23 o
   5  18  10       97.72       61.12       57.93 o
   6  18  10     2116.93     2008.04       96.40 o
   7  18  10       24.39        0.02      110.36 o
   8  18  10       53.65        8.12       71.21 o
   9  18  10      928.43      787.34       97.77 o
  10  18  10        8.88        4.54       97.53 o
  -9  19  10      111.31        4.29       64.22 o
  -8  19  10       36.75       39.86       62.80 o
  -7  19  10       43.55       44.59       41.51 o
  -6  19  10       93.89       56.85       44.64 o
  -5  19  10      -10.80        1.59       58.83 o
  -4  19  10      261.28      241.91       41.46 o
  -3  19  10     1828.64     1616.32       79.92 o
  -2  19  10     2305.57     1964.03       98.83 o
  -1  19  10      385.83      325.17       47.25 o
   0  19  10      111.48       98.96       29.14 o
   1  19  10     1867.14     1844.60       66.77 o
   2  19  10      169.49      159.90       36.05 o
   3  19  10     1025.28     1095.48       54.11 o
   4  19  10      -15.68        4.49       52.02 o
   5  19  10     1719.95     1962.21       71.19 o
   6  19  10     2944.50     3094.10       98.29 o
   7  19  10       80.48      124.06       46.09 o
   8  19  10      155.20       67.72       71.36 o
   9  19  10       66.54        0.93       81.61 o
  -9  20  10     -104.51        3.94       85.48 o
  -8  20  10      190.04       86.08       65.98 o
  -7  20  10      209.03      191.37       59.92 o
  -6  20  10       60.79        0.98       45.74 o
  -5  20  10     1580.94     1636.81       89.66 o
  -4  20  10      558.80      522.55       63.58 o
  -3  20  10      574.48      856.06       54.44 o
  -2  20  10      340.02      255.00       53.70 o
  -1  20  10     2968.02     2609.40      116.42 o
   0  20  10     1351.36     1150.66       56.62 o
   1  20  10       54.00       83.42       49.18 o
   2  20  10      145.10      135.75       38.07 o
   3  20  10     2302.96     2597.81       76.19 o
   4  20  10      -22.47       34.17       53.03 o
   5  20  10      679.51      652.67       49.22 o
   6  20  10      591.03      773.42       51.66 o
   7  20  10      231.50      170.81       48.78 o
   8  20  10      960.31     1057.33      100.04 o
   9  20  10      240.73      278.94       86.98 o
  -8  21  10     -135.17       75.94       79.78 o
  -7  21  10      369.11      380.11       58.53 o
  -6  21  10     1039.21      903.89       87.31 o
  -5  21  10      761.56      726.39       73.48 o
  -4  21  10     1084.68     1096.94       74.76 o
  -3  21  10      617.85      578.38       64.41 o
  -2  21  10     1377.66     1009.29       77.39 o
  -1  21  10      -13.94        7.15       53.85 o
   0  21  10      -80.48        7.03       40.96 o
   1  21  10     1311.30     1644.56       60.05 o
   2  21  10      350.30      288.54       40.07 o
   3  21  10     1552.38     1514.54       67.22 o
   4  21  10      355.70      329.02       45.34 o
   5  21  10      529.01      535.84       53.21 o
   6  21  10     1509.00     1558.36       72.92 o
   7  21  10      -36.58        2.25       48.54 o
   8  21  10      160.25       50.25       84.42 o
  -8  22  10      109.22      173.21       76.43 o
  -7  22  10       41.63       61.64       86.33 o
  -6  22  10       77.86       27.07       73.60 o
  -5  22  10     1614.74     1508.13       93.18 o
  -4  22  10      118.27      161.78       48.20 o
  -3  22  10       55.22        9.91       79.30 o
  -2  22  10      177.67      176.44       47.49 o
  -1  22  10       54.17      101.37       67.72 o
   0  22  10     2022.86     2223.97       99.52 o
   1  22  10      255.71      268.42       44.72 o
   2  22  10     1497.86     1362.83       73.58 o
   3  22  10      -22.82       67.86       47.79 o
   4  22  10       69.68      179.70       38.36 o
   5  22  10      580.57      616.60       50.19 o
   6  22  10       57.13       37.53       44.91 o
   7  22  10      144.23      248.46       44.72 o
  -7  23  10        8.54        0.03       73.81 o
  -6  23  10      445.58      627.16       66.45 o
  -5  23  10      862.93      667.43       84.82 o
  -4  23  10      -12.02        3.43       87.14 o
  -3  23  10      123.85       58.57       59.84 o
  -2  23  10      274.00      159.09       57.17 o
  -1  23  10     1077.71      955.83       78.95 o
   0  23  10       76.30       87.85       35.80 o
   1  23  10       17.42        0.79       73.10 o
   2  23  10     1573.28     1360.94       73.89 o
   3  23  10       50.51        0.12       54.61 o
   4  23  10       43.72        5.46       46.17 o
   5  23  10      278.01      232.57       60.39 o
   6  23  10      631.09      614.24       75.70 o
   7  23  10       99.29        3.53       72.69 o
  -6  24  10       34.84       14.68      161.22 o
  -5  24  10      352.04      498.18       69.13 o
  -4  24  10      294.03      299.71       66.44 o
  -3  24  10      102.95        0.59       96.82 o
  -2  24  10      701.64      655.72       70.68 o
  -1  24  10       66.19        1.25       42.15 o
   0  24  10      227.49      242.87       53.32 o
   1  24  10      -34.49        7.29      140.91 o
   2  24  10      178.20      110.10       48.54 o
   3  24  10      569.60      538.44       57.71 o
   4  24  10       38.15        1.99       50.57 o
   5  24  10      112.87       87.57       62.95 o
   6  24  10        3.66      115.46       60.42 o
  -5  25  10       67.59        8.75       66.67 o
  -4  25  10      201.54       22.15       70.73 o
  -3  25  10      -43.72       19.61       56.48 o
  -2  25  10       66.19        5.29       45.46 o
  -1  25  10       41.98       38.33       43.58 o
   0  25  10      -62.53        7.54       47.28 o
   1  25  10       12.02        1.09       94.27 o
   2  25  10      141.27       58.00       55.40 o
   3  25  10       29.44       48.79       73.67 o
   4  25  10        0.00        4.14       13.98 o
   5  25  10      -55.74       22.58       88.89 o
  -3  26  10      151.20       50.77       58.75 o
  -2  26  10       95.63       12.49       76.67 o
  -1  26  10       36.58       75.06       88.67 o
   0  26  10       12.02       42.08       59.34 o
   1  26  10       40.06        2.64       50.76 o
   2  26  10      437.91      379.20       63.83 o
   3  26  10      400.29      327.53       89.88 o
 -13   1  11       24.39        4.84      110.18 o
 -12   1  11     3208.57     3317.97      132.63 o
 -11   1  11     1944.13     1852.42       77.35 o
 -10   1  11     5479.30     4923.34      145.31 o
  -9   1  11       -3.66        0.47       31.42 o
  -8   1  11      -31.18       14.91       62.76 o
  -7   1  11      816.08      721.00       35.82 o
  -6   1  11      949.33     1022.91       32.04 o
  -5   1  11      913.28     1036.26       25.36 o
  -4   1  11     2562.15     2799.47       40.24 o
  -3   1  11     2514.08     2488.02       37.57 o
  -2   1  11    15224.69    18247.81      145.73 o
  -1   1  11    13935.51    14514.43      163.08 o
   0   1  11     4500.01     4526.70      154.52 o
   1   1  11      164.78      489.49       16.19 o
   2   1  11    24262.85    30050.48      338.11 o
   3   1  11       48.77      161.67       22.29 o
   4   1  11     2900.78     3922.23       63.07 o
   5   1  11     1456.22     1299.85       62.43 o
   6   1  11       57.31        3.33       34.49 o
   7   1  11     2172.49     1927.24       97.20 o
   8   1  11       41.81       77.31       48.54 o
   9   1  11      671.33      703.85       66.71 o
  10   1  11     2576.61     2124.01      125.18 o
  11   1  11      214.78       83.32       66.06 o
  12   1  11       97.20      174.46       56.63 o
  13   1  11      197.18      134.96       95.40 o
 -13   2  11       58.88       44.54       72.74 o
 -12   2  11     2531.67     2438.33      112.94 o
 -11   2  11      107.82      121.08       46.56 o
 -10   2  11       94.06       76.32       38.21 o
  -9   2  11      157.99      151.23       34.98 o
  -8   2  11      495.57      439.89       34.24 o
  -7   2  11     1418.08     1531.27       48.87 o
  -6   2  11      102.42      121.38       18.46 o
  -5   2  11     3387.12     3608.08       61.22 o
  -4   2  11     3003.72     3545.47       50.26 o
  -3   2  11      435.47      808.06       12.20 o
  -2   2  11       12.02        0.19       13.16 o
  -1   2  11    37343.09    36899.79      371.37 o
   0   2  11      743.62      717.36       19.39 o
   1   2  11     2403.29     1784.87       51.13 o
   2   2  11      967.62     1246.28       28.58 o
   3   2  11     8505.33    11548.00      142.88 o
   4   2  11      304.48      325.68       35.32 o
   5   2  11      773.75      765.82       54.20 o
   6   2  11      397.15      272.06       45.53 o
   7   2  11     1907.72     2370.10       87.45 o
   8   2  11       19.16        6.78       75.29 o
   9   2  11     2853.57     2897.22      127.16 o
  10   2  11       41.63        7.53      105.09 o
  11   2  11       92.15       67.75       66.50 o
  12   2  11      486.51      430.22       93.08 o
  13   2  11      904.57      945.93      108.09 o
 -13   3  11      189.52      359.16       63.06 o
 -12   3  11      615.93      775.99       70.82 o
 -11   3  11      139.35      185.92       44.95 o
 -10   3  11     1819.24     1794.50       71.21 o
  -9   3  11      327.65      352.59       40.66 o
  -8   3  11     2728.68     2962.80       78.46 o
  -7   3  11     4830.27     4964.00      107.60 o
  -6   3  11       33.10       14.55       70.34 o
  -5   3  11     9313.04     8395.82      145.81 o
  -4   3  11     2722.41     2658.68       43.60 o
  -3   3  11     4288.55     4514.64       52.06 o
  -2   3  11     2388.49     1696.16       32.64 o
  -1   3  11    29531.74    31037.35      301.58 o
   0   3  11    14384.57    14899.08      170.52 o
   1   3  11      822.87      391.91       29.20 o
   2   3  11     5460.84     4966.01       98.66 o
   3   3  11     4523.70     4841.93       87.52 o
   4   3  11     1077.01     1281.71       47.22 o
   5   3  11     3957.93     4138.81      113.40 o
   6   3  11     4243.43     3803.40      138.57 o
   7   3  11      509.85      511.94       56.83 o
   8   3  11      622.73      595.68       60.29 o
   9   3  11      221.74      106.49       63.97 o
  10   3  11      648.68      733.95       76.13 o
  11   3  11       49.30       35.11       70.91 o
  12   3  11      247.35      203.22       91.62 o
  13   3  11      200.49      162.84       98.81 o
 -13   4  11      164.78      163.98       48.15 o
 -12   4  11       51.91      180.51       95.92 o
 -11   4  11      137.44      115.61       55.33 o
 -10   4  11      -10.45       31.28       74.21 o
  -9   4  11     1115.68     1165.36       52.72 o
  -8   4  11     3777.13     4053.67       97.53 o
  -7   4  11     5619.53     5784.24      113.83 o
  -6   4  11     3487.27     3344.14       78.98 o
  -5   4  11      401.51      403.74       21.16 o
  -4   4  11     8133.95     7427.23      113.99 o
  -3   4  11      678.99      959.07       16.42 o
  -2   4  11      906.13      822.06       18.89 o
  -1   4  11    23695.52    25007.97      258.32 o
   0   4  11       15.68        9.48       15.92 o
   1   4  11     1088.68     1199.94       28.02 o
   2   4  11     2725.89     3164.05       47.92 o
   3   4  11      261.81      574.99       18.29 o
   4   4  11    16923.03    17098.01      304.94 o
   5   4  11      337.58      442.84       37.73 o
   6   4  11     4535.55     4722.57      131.49 o
   7   4  11     1281.69     1340.56       58.97 o
   8   4  11      720.45      673.43       58.20 o
   9   4  11      828.45      760.85       70.35 o
  10   4  11       74.55       12.82       63.70 o
  11   4  11      364.06      269.41       80.17 o
  12   4  11     1959.63     1891.87      134.20 o
  13   4  11      -12.19      115.83      124.89 o
 -13   5  11      192.31      236.77       70.37 o
 -12   5  11      390.88      535.56       70.02 o
 -11   5  11      785.94      537.86       76.77 o
 -10   5  11      133.95       13.22       47.70 o
  -9   5  11      106.43      115.38       32.25 o
  -8   5  11     4464.83     4732.67      106.27 o
  -7   5  11     3315.35     3259.67       79.49 o
  -6   5  11      627.78      572.49       31.41 o
  -5   5  11     4519.52     4459.94       78.58 o
  -4   5  11      258.15      105.39       14.10 o
  -3   5  11      943.93      891.74       20.57 o
  -2   5  11     3977.44     3540.79       60.97 o
  -1   5  11      356.74      252.92       11.18 o
   0   5  11     7064.26     7743.70       80.76 o
   1   5  11     3345.83     3432.29       46.02 o
   2   5  11    13274.46    11669.51      169.05 o
   3   5  11      487.56      453.12       31.96 o
   4   5  11     2556.23     3450.85       74.15 o
   5   5  11     1157.84      936.06       55.92 o
   6   5  11     1184.14     1119.12       63.25 o
   7   5  11      494.52      418.29       44.94 o
   8   5  11      824.96      827.17       59.65 o
   9   5  11      339.84      276.35       50.10 o
  10   5  11     4007.23     3879.38      139.04 o
  11   5  11       -1.74       16.92       34.41 o
  12   5  11       78.56       19.13      107.28 o
  13   5  11      107.65       76.39      144.17 o
 -13   6  11       76.30      263.17       76.30 o
 -12   6  11       27.52        6.54      241.09 o
 -11   6  11      262.85      345.16       63.59 o
 -10   6  11     3739.33     3735.23      149.50 o
  -9   6  11     2682.87     2810.06      118.86 o
  -8   6  11      118.10      181.01       32.48 o
  -7   6  11     2297.56     2187.52       64.80 o
  -6   6  11      188.47      182.05       22.42 o
  -5   6  11      210.94      200.69       17.21 o
  -4   6  11     8868.51     9188.53      113.99 o
  -3   6  11    21852.08    22267.97      284.04 o
  -2   6  11    18542.13    18581.26      210.30 o
  -1   6  11      915.02      795.00       20.38 o
   0   6  11      774.62      596.76       16.41 o
   1   6  11     5177.26     5318.97       69.89 o
   2   6  11    15363.51    14785.42      186.23 o
   3   6  11    12578.57    13765.23      233.03 o
   4   6  11     6862.54     5847.38      155.60 o
   5   6  11     5518.15     6150.24      144.30 o
   6   6  11      204.15       65.48       43.08 o
   7   6  11       12.37       36.58       47.27 o
   8   6  11      800.92      943.33       64.36 o
   9   6  11     1322.10     1523.24       81.11 o
  10   6  11     2225.97     1900.73      107.85 o
  11   6  11       29.44       18.25      115.01 o
  12   6  11     -156.94       27.51      125.06 o
  13   6  11      386.87      267.75       93.89 o
 -13   7  11       69.68       86.14       52.90 o
 -12   7  11     1032.77      852.04       92.64 o
 -11   7  11      223.31      133.74       60.04 o
 -10   7  11       -5.05       44.27       70.87 o
  -9   7  11       -3.48        7.31       24.83 o
  -8   7  11      947.24      662.31       46.28 o
  -7   7  11      600.61      692.51       36.21 o
  -6   7  11       24.04       91.35       44.40 o
  -5   7  11     2289.20     2407.92       46.03 o
  -4   7  11     8658.44     8596.70      144.90 o
  -3   7  11     3383.46     3443.30       48.91 o
  -2   7  11     8907.53     7703.19      110.68 o
  -1   7  11     6316.46     5824.41       76.30 o
   0   7  11     7239.14     7072.67       82.19 o
   1   7  11    10021.47    10525.29      123.27 o
   2   7  11      238.29       25.31       17.37 o
   3   7  11       17.59        0.18       31.64 o
   4   7  11     1571.02     1231.06       54.63 o
   5   7  11     1135.54     1227.29       53.01 o
   6   7  11     2490.56     2268.82       82.67 o
   7   7  11      215.65      193.46       46.53 o
   8   7  11      852.48      894.85       57.31 o
   9   7  11     2586.54     2969.47      105.09 o
  10   7  11      362.14      479.45       66.92 o
  11   7  11      669.93      385.31       76.34 o
  12   7  11      142.84       83.49       76.43 o
  13   7  11      219.48      128.07      160.95 o
 -13   8  11       -8.88        9.98       78.02 o
 -12   8  11      265.46      208.59       76.99 o
 -11   8  11      -20.55       10.76      113.12 o
 -10   8  11       22.64       16.37      125.84 o
  -9   8  11     1035.21      942.81       66.49 o
  -8   8  11      612.80      770.00       50.94 o
  -7   8  11      232.02      144.62       26.41 o
  -6   8  11       86.92       75.74       19.97 o
  -5   8  11     3414.46     3606.48       58.72 o
  -4   8  11     7045.10     6714.84       98.17 o
  -3   8  11     8554.45     8674.14      112.02 o
  -2   8  11     6882.23     6192.05       80.44 o
  -1   8  11     7020.53     7012.96       90.91 o
   0   8  11      119.67       44.26        8.68 o
   1   8  11     4970.67     5171.41       68.32 o
   2   8  11     3397.39     3094.59       63.19 o
   3   8  11       81.69      139.94       18.52 o
   4   8  11     2033.84     2070.31       66.11 o
   5   8  11      937.14      946.00       48.44 o
   6   8  11     3108.76     3456.38       96.62 o
   7   8  11       11.84        0.35       51.30 o
   8   8  11      238.29      220.81       52.35 o
   9   8  11     3360.46     2920.60      129.36 o
  10   8  11     1936.81     1889.59       96.22 o
  11   8  11       10.28      123.91      130.18 o
  12   8  11      -45.29        3.42       73.09 o
  13   8  11       81.00       92.58       98.91 o
 -13   9  11      -50.69        0.00       91.18 o
 -12   9  11      179.76      302.63       60.91 o
 -11   9  11      304.66      144.55       68.17 o
 -10   9  11      163.74      135.37       59.22 o
  -9   9  11     4751.54     4966.06      154.13 o
  -8   9  11     3841.92     3518.17      125.80 o
  -7   9  11      -14.11       17.33       29.47 o
  -6   9  11       24.39        2.40       50.15 o
  -5   9  11     1575.72     1624.41       33.32 o
  -4   9  11     1096.52     1429.64       25.67 o
  -3   9  11      391.23      287.05       36.58 o
  -2   9  11     1255.21     1393.82       38.61 o
  -1   9  11     1754.44     1407.08       27.97 o
   0   9  11      725.33     1037.44       19.16 o
   1   9  11    11597.01    10521.12      145.04 o
   2   9  11     2149.67     2670.67       42.49 o
   3   9  11      829.66     1108.85       34.87 o
   4   9  11     4060.01     3550.98       85.98 o
   5   9  11      336.19      491.91       40.20 o
   6   9  11      797.44      792.55       52.26 o
   7   9  11      132.56       48.55       39.30 o
   8   9  11      317.20      185.15       52.97 o
   9   9  11     5160.02     4632.73      163.35 o
  10   9  11       55.74        3.50       51.72 o
  11   9  11      490.52      654.22       88.73 o
  12   9  11      258.32      301.19       93.49 o
 -12  10  11       78.21       25.13       70.40 o
 -11  10  11      -20.73        7.90       69.75 o
 -10  10  11       55.91        0.05       77.93 o
  -9  10  11     6339.80     5727.89      186.48 o
  -8  10  11      116.36      136.64       45.27 o
  -7  10  11      -17.42       12.67       47.72 o
  -6  10  11     1208.70     1078.13       40.52 o
  -5  10  11     3606.94     3777.19       70.97 o
  -4  10  11      329.57      339.05       15.11 o
  -3  10  11      723.23      750.02       42.57 o
  -2  10  11     5663.77     5860.21      124.07 o
  -1  10  11    12235.07    12250.86      138.70 o
   0  10  11      829.66      896.59       24.45 o
   1  10  11     1874.63     1753.92       36.22 o
   2  10  11       19.16       28.43       37.12 o
   3  10  11     4378.25     4995.45       91.45 o
   4  10  11      518.21      388.30       28.47 o
   5  10  11      123.15       41.71       30.11 o
   6  10  11       92.15       48.39       36.53 o
   7  10  11      381.30      446.12       61.62 o
   8  10  11     1848.32     1857.70       85.56 o
   9  10  11      741.87      837.78       73.34 o
  10  10  11     2257.67     2554.85      121.82 o
  11  10  11      930.00      933.64       99.25 o
  12  10  11      -32.92       62.47      156.63 o
 -12  11  11     1843.97     1761.09      134.55 o
 -11  11  11      736.47      611.03       85.46 o
 -10  11  11      268.77      206.48       54.86 o
  -9  11  11     1245.80     1229.56       76.44 o
  -8  11  11     4640.06     4735.32      147.64 o
  -7  11  11        1.57       32.26       14.01 o
  -6  11  11      430.60      219.79       23.59 o
  -5  11  11      412.31      362.20       14.69 o
  -4  11  11       74.73       61.55       28.75 o
  -3  11  11       43.37       59.04       58.25 o
  -2  11  11    13045.40    13124.52      250.00 o
  -1  11  11    11673.48    10508.16      140.28 o
   0  11  11     1949.18     1465.40       45.56 o
   1  11  11       38.32       20.28       23.24 o
   2  11  11      181.16      173.85       14.70 o
   3  11  11     6079.56     6331.41      104.08 o
   4  11  11       18.99       22.09       61.97 o
   5  11  11       12.02        0.80       40.60 o
   6  11  11      324.34      320.56       44.44 o
   7  11  11     3342.70     3862.16      127.90 o
   8  11  11      780.72      859.38       65.01 o
   9  11  11     4043.64     4247.26      142.68 o
  10  11  11      869.21      914.49       81.89 o
  11  11  11       55.91        2.12       64.02 o
  12  11  11      198.23      127.36       77.95 o
 -12  12  11      275.05      319.92       63.56 o
 -11  12  11      419.80      448.59       76.90 o
 -10  12  11      188.47      207.58       62.60 o
  -9  12  11     4803.97     4971.15      151.95 o
  -8  12  11      132.04      109.16       41.16 o
  -7  12  11      130.29       83.51       31.45 o
  -6  12  11      151.37       86.34       38.67 o
  -5  12  11      344.90      362.78       23.06 o
  -4  12  11      472.40      386.70       38.21 o
  -3  12  11        6.97       13.38       29.80 o
  -2  12  11        6.79        0.96       25.52 o
  -1  12  11      120.02       93.57        8.71 o
   0  12  11      134.13       72.69       22.48 o
   1  12  11     3019.58     2896.43       55.06 o
   2  12  11       25.95       16.34       20.48 o
   3  12  11     8719.23     8541.16      144.31 o
   4  12  11     3635.16     3588.37       83.35 o
   5  12  11     1529.21     1495.63       64.31 o
   6  12  11      743.62      716.90       55.99 o
   7  12  11      193.70      156.26       50.34 o
   8  12  11     2788.95     3332.69      131.84 o
   9  12  11      331.48      227.66       52.22 o
  10  12  11        7.14        6.17       89.75 o
  11  12  11      194.92      136.01       77.25 o
  12  12  11       -6.79       47.29       67.50 o
 -12  13  11      -40.24       46.62       99.99 o
 -11  13  11      192.31      216.04       62.36 o
 -10  13  11      264.42      306.43       61.65 o
  -9  13  11        5.40       14.00       43.28 o
  -8  13  11       20.73        1.28       79.08 o
  -7  13  11     1568.58     1629.72       54.78 o
  -6  13  11      276.09      227.28       20.35 o
  -5  13  11        6.97       26.21       34.91 o
  -4  13  11      130.82      142.47       32.40 o
  -3  13  11     3262.40     3631.68      103.02 o
  -2  13  11     2476.10     2436.93       84.58 o
  -1  13  11      150.85       55.42        9.73 o
   0  13  11      102.42       68.10       12.71 o
   1  13  11      318.77      414.49       17.13 o
   2  13  11      924.08     1143.78       27.95 o
   3  13  11    14827.71    14954.41      228.83 o
   4  13  11     2679.73     2700.50       62.71 o
   5  13  11     2095.15     1953.53       74.11 o
   6  13  11      450.45      445.15       49.22 o
   7  13  11     3061.21     3334.01      104.18 o
   8  13  11      620.64      641.64       72.70 o
   9  13  11      101.38       25.24       78.61 o
  10  13  11       -2.09        2.82       41.09 o
  11  13  11      292.99      209.90       72.39 o
  12  13  11       -1.92        6.07       32.43 o
 -11  14  11      508.29      260.14      149.11 o
 -10  14  11      181.16      325.68       93.71 o
  -9  14  11      304.83      381.23       46.63 o
  -8  14  11       60.97        1.86       36.46 o
  -7  14  11       88.49       35.48       47.44 o
  -6  14  11       38.32      105.60       51.11 o
  -5  14  11      172.62      129.87       41.86 o
  -4  14  11     2974.81     3264.74      101.46 o
  -3  14  11      -12.19       51.88       72.36 o
  -2  14  11      -37.97        7.23       36.53 o
  -1  14  11      958.56      935.39       19.40 o
   0  14  11      372.59      347.52       19.13 o
   1  14  11      288.98      213.46       18.53 o
   2  14  11     3797.33     3679.50       71.93 o
   3  14  11       -5.23       15.42       13.24 o
   4  14  11      789.25      594.22       35.20 o
   5  14  11      132.38      116.06       29.68 o
   6  14  11     1182.92     1033.56       62.46 o
   7  14  11      387.40      338.47       59.73 o
   8  14  11      655.48      666.14       68.99 o
   9  14  11     3208.40     3050.67      134.03 o
  10  14  11      501.32      496.51       78.08 o
  11  14  11      514.03      357.79      100.50 o
 -11  15  11     -208.33        0.70       92.02 o
 -10  15  11      134.13       85.45       65.66 o
  -9  15  11       45.46        7.38       66.79 o
  -8  15  11       66.02        8.92       53.96 o
  -7  15  11     1266.71     1350.59       67.80 o
  -6  15  11      340.37      344.24       50.79 o
  -5  15  11     1725.52     1669.49       73.92 o
  -4  15  11     2591.59     3076.61       99.41 o
  -3  15  11      292.99      437.48       32.68 o
  -2  15  11       74.90      102.07       36.60 o
  -1  15  11      155.03      231.92       33.12 o
   0  15  11     1834.04     2041.52       45.22 o
   1  15  11      289.68      286.99       20.60 o
   2  15  11      109.74      128.31       17.49 o
   3  15  11      128.73      188.19       19.83 o
   4  15  11     3610.43     3684.30       82.81 o
   5  15  11      969.36      891.49       42.89 o
   6  15  11      364.23      341.11       38.58 o
   7  15  11     1635.29     1703.86       86.06 o
   8  15  11      506.02      315.79       66.89 o
   9  15  11      719.58      755.19       69.61 o
  10  15  11       33.10       22.17      142.22 o
  11  15  11      -73.51        0.90       92.69 o
 -11  16  11       93.71      134.77      146.32 o
 -10  16  11      291.94      282.04       73.11 o
  -9  16  11       13.94       44.93      158.31 o
  -8  16  11       50.17      191.63       45.18 o
  -7  16  11      187.60      158.59       51.33 o
  -6  16  11       98.77       39.21       49.95 o
  -5  16  11      674.98      732.95       55.87 o
  -4  16  11      190.21      262.47       45.50 o
  -3  16  11     1088.51     1094.14       60.27 o
  -2  16  11     4452.81     4534.12      133.05 o
  -1  16  11     5058.11     4794.38      137.25 o
   0  16  11       17.24        2.68       26.82 o
   1  16  11      642.59      847.95       25.72 o
   2  16  11      707.04      760.90       36.73 o
   3  16  11      677.60      588.36       32.99 o
   4  16  11     1898.49     1948.57       58.48 o
   5  16  11      216.00      164.56       31.19 o
   6  16  11       31.18        5.39      110.99 o
   7  16  11     1374.01     1336.82       68.57 o
   8  16  11      144.40      212.35       62.53 o
   9  16  11      -34.84       15.17      218.51 o
  10  16  11      639.97      569.89       86.71 o
  11  16  11       -1.74      120.80       28.66 o
 -10  17  11       52.78       35.97       78.69 o
  -9  17  11       22.47      153.13      100.60 o
  -8  17  11      410.04      362.61       66.63 o
  -7  17  11       48.60        0.91       64.74 o
  -6  17  11      389.14      277.59       46.33 o
  -5  17  11     1530.25     1605.03       75.60 o
  -4  17  11      330.79      341.37       39.72 o
  -3  17  11     1902.50     1602.58       80.75 o
  -2  17  11     2655.00     2802.40       97.19 o
  -1  17  11      976.85      998.19       48.29 o
   0  17  11      868.86      948.36       48.69 o
   1  17  11      949.16     1143.86       38.55 o
   2  17  11     1153.83     1129.99       45.33 o
   3  17  11      685.26      695.70       40.17 o
   4  17  11      771.31      811.85       46.50 o
   5  17  11        1.74        4.38       22.79 o
   6  17  11       75.08        0.18       57.82 o
   7  17  11       57.31        3.70       60.85 o
   8  17  11      238.47      242.52       61.24 o
   9  17  11      222.96      327.42       74.20 o
  10  17  11        3.48       11.04       26.76 o
 -10  18  11       33.10        8.91      139.67 o
  -9  18  11      110.26      106.05       76.58 o
  -8  18  11       32.92       14.43      147.84 o
  -7  18  11      552.35      458.02       65.17 o
  -6  18  11      657.74      719.09       59.12 o
  -5  18  11     1048.97     1238.12       71.26 o
  -4  18  11     2806.19     2621.67      105.37 o
  -3  18  11      525.88      559.50       49.61 o
  -2  18  11     6534.02     5852.23      195.04 o
  -1  18  11     2683.22     2871.17      106.34 o
   0  18  11     1183.10      877.99       60.06 o
   1  18  11     2619.46     2574.48       83.29 o
   2  18  11     2958.96     2462.05       82.00 o
   3  18  11       34.66        9.84       84.85 o
   4  18  11      494.18      522.78       43.63 o
   5  18  11      311.80      301.39       37.83 o
   6  18  11     3181.40     2852.16      123.58 o
   7  18  11      595.73      567.09       50.88 o
   8  18  11        6.97       40.08       31.33 o
   9  18  11       38.32        2.35       54.89 o
  10  18  11       74.90       23.32       55.36 o
  -9  19  11       20.73       66.70      130.21 o
  -8  19  11      233.07      412.91       57.60 o
  -7  19  11      295.08      308.79       66.21 o
  -6  19  11      101.20        1.94       55.75 o
  -5  19  11     1138.15     1054.49       78.36 o
  -4  19  11     3109.28     2945.41      117.94 o
  -3  19  11     2512.51     2329.69       95.33 o
  -2  19  11      503.58      626.37       54.78 o
  -1  19  11     1898.14     1815.93       83.90 o
   0  19  11     2179.81     1969.17       92.19 o
   1  19  11     2479.24     2228.08       76.90 o
   2  19  11       69.50      109.74       28.54 o
   3  19  11      300.13      400.69       46.48 o
   4  19  11       24.56       10.63       51.99 o
   5  19  11      -43.72       23.63       52.33 o
   6  19  11      501.32      396.71       49.75 o
   7  19  11      -10.28       29.35       48.49 o
   8  19  11      272.08      384.61       77.17 o
   9  19  11      252.40      290.31       85.61 o
  -9  20  11       53.65       20.21       70.06 o
  -8  20  11      125.24      102.60       68.38 o
  -7  20  11       43.90        1.72       57.18 o
  -6  20  11      801.97      697.64       74.13 o
  -5  20  11     1391.77     1559.18       86.33 o
  -4  20  11     3319.01     3594.56      135.67 o
  -3  20  11      369.11      321.32       51.40 o
  -2  20  11     2098.11     2365.94       98.73 o
  -1  20  11      602.17      584.03       56.97 o
   0  20  11     1038.69     1168.02       67.90 o
   1  20  11      906.48     1036.84       48.29 o
   2  20  11      529.01      530.48       38.56 o
   3  20  11      976.51      849.96       55.95 o
   4  20  11      721.14      834.05       50.84 o
   5  20  11     1110.46     1131.01       62.19 o
   6  20  11      193.52      309.54       44.70 o
   7  20  11     1294.75     1296.82       72.07 o
   8  20  11      341.41      477.94       83.49 o
   9  20  11      365.80      490.23       87.02 o
  -8  21  11      118.10      120.42       69.33 o
  -7  21  11       46.86        1.29       65.39 o
  -6  21  11      115.14       66.55       60.54 o
  -5  21  11     1030.16     1089.70       84.79 o
  -4  21  11     6232.33     5921.12      207.84 o
  -3  21  11     2286.93     2217.11      108.72 o
  -2  21  11       62.36       87.12       48.76 o
  -1  21  11      137.44      124.79       46.00 o
   0  21  11      228.88      154.12       51.85 o
   1  21  11     4420.93     4446.80      120.02 o
   2  21  11      175.76      235.10       36.05 o
   3  21  11      582.84      562.18       48.59 o
   4  21  11       95.80       76.06       40.84 o
   5  21  11      460.21      398.64       52.08 o
   6  21  11      132.56      200.42       45.60 o
   7  21  11       64.45      133.74       52.37 o
   8  21  11      266.51      175.52       81.96 o
  -8  22  11      -64.45       11.43       76.64 o
  -7  22  11      146.14      115.85       70.67 o
  -6  22  11      -90.58       12.98       80.06 o
  -5  22  11        8.71       19.57       93.25 o
  -4  22  11       69.85        8.38       56.80 o
  -3  22  11     2313.93     2313.03      130.64 o
  -2  22  11      380.08      347.60       55.72 o
  -1  22  11      228.54      479.23       53.70 o
   0  22  11      264.77      385.35       53.21 o
   1  22  11      -55.74        4.85       35.28 o
   2  22  11     1409.72     1182.94       66.86 o
   3  22  11      621.16      787.68       55.48 o
   4  22  11      432.69      410.25       45.58 o
   5  22  11      447.49      358.49       51.26 o
   6  22  11       81.52       45.78       53.09 o
   7  22  11      221.22      312.51       47.33 o
  -7  23  11      214.43      193.21       71.53 o
  -6  23  11      317.02      296.16       77.80 o
  -5  23  11       78.04       92.01      102.29 o
  -4  23  11      116.53       93.84       64.74 o
  -3  23  11      -26.13       15.87      111.06 o
  -2  23  11      391.93      349.75       74.33 o
  -1  23  11       76.47       55.78       63.04 o
   0  23  11     1673.96     1716.07       93.20 o
   1  23  11      523.09      647.94       63.28 o
   2  23  11      184.82      293.91       60.84 o
   3  23  11       50.34       99.54       77.20 o
   4  23  11      149.80      337.09       49.50 o
   5  23  11       27.70       52.15       74.01 o
   6  23  11       41.81       19.19       42.91 o
   7  23  11      310.41      280.97       78.75 o
  -6  24  11      126.81       16.88       69.55 o
  -5  24  11       55.57       66.00       83.90 o
  -4  24  11      522.57      563.49       73.80 o
  -3  24  11       74.90       25.92       57.43 o
  -2  24  11      559.50      384.79       73.13 o
  -1  24  11       38.32       37.60       70.88 o
   0  24  11      -29.79        9.36      117.15 o
   1  24  11      -10.63       32.55       69.14 o
   2  24  11      964.14     1090.03       78.13 o
   3  24  11      207.46      346.99       47.55 o
   4  24  11      113.05        7.34       54.64 o
   5  24  11        7.14        0.06       53.81 o
   6  24  11      104.51       75.99       61.76 o
  -5  25  11      125.42       78.96       70.31 o
  -4  25  11      231.67      131.07       72.18 o
  -3  25  11       41.63      183.00       73.75 o
  -2  25  11       66.19        8.98       62.59 o
  -1  25  11       64.28      122.85       89.30 o
   0  25  11      204.15       71.89       62.58 o
   1  25  11      847.26      701.89       78.93 o
   2  25  11      -15.68       64.00       79.81 o
   3  25  11      597.82      535.57       70.35 o
   4  25  11      -59.05        6.95       51.91 o
  -3  26  11       43.37       10.77       61.22 o
  -2  26  11      -45.12        0.20      105.16 o
  -1  26  11      179.59       89.95       63.03 o
   0  26  11      -57.48        0.67       50.67 o
   1  26  11       81.69        0.69       56.85 o
   2  26  11      106.08       77.34       54.59 o
   3  26  11      543.47      589.63       90.93 o
 -13   0  12      284.97      106.76      125.42 o
 -12   0  12      938.53     1018.07      119.49 o
 -11   0  12     2296.86     2725.53      113.22 o
 -10   0  12      288.81      297.14       62.36 o
  -9   0  12       -3.48        1.05       18.39 o
  -8   0  12     3373.35     3290.33      130.29 o
  -7   0  12    20826.10    20006.74      511.07 o
  -6   0  12     3951.31     4054.21      118.80 o
  -5   0  12      920.42      933.73       32.40 o
  -4   0  12    13098.01    11466.56      215.99 o
  -3   0  12     2081.56     2144.90       43.20 o
  -2   0  12   119305.52   122891.20     1875.67 o
  -1   0  12    35251.78    35141.72      531.97 o
   0   0  12      641.02      707.31       41.81 o
   1   0  12      711.74      613.56       37.62 o
   2   0  12    21409.29    23236.59      431.99 o
   3   0  12     4712.17     5490.90      129.60 o
   4   0  12      449.06      396.99       37.62 o
   5   0  12     6302.18     5473.97      243.52 o
   6   0  12     3739.15     3473.94      173.14 o
   7   0  12      511.07      607.57       66.54 o
   8   0  12     2190.61     2271.74      143.53 o
   9   0  12      393.32      433.04       93.71 o
  10   0  12     2916.63     2957.56      197.53 o
  11   0  12     3532.56     3466.12      231.67 o
  12   0  12       45.29       18.51       80.13 o
  13   0  12      535.46      703.42      114.62 o
 -13   1  12      135.69        7.59      108.79 o
 -12   1  12     1063.43     1009.39       84.60 o
 -11   1  12      279.92      319.08       51.61 o
 -10   1  12     5694.60     5494.24      151.26 o
  -9   1  12     5743.55     5592.70      142.43 o
  -8   1  12      367.89      257.77       36.83 o
  -7   1  12     2354.35     2255.08       61.03 o
  -6   1  12      303.61      379.75       22.66 o
  -5   1  12     8429.38     8114.46      131.26 o
  -4   1  12      115.31      100.92       12.56 o
  -3   1  12     2891.37     3327.54       38.25 o
  -2   1  12      176.45      100.61        8.95 o
  -1   1  12    62219.10    61501.96      649.14 o
   0   1  12    94419.09    95968.11     2357.83 o
   1   1  12     5075.36     4317.49       89.18 o
   2   1  12    39662.61    38128.45      548.63 o
   3   1  12     9769.59    10143.77      169.22 o
   4   1  12      981.04      845.23       43.50 o
   5   1  12     7194.03     7714.24      184.14 o
   6   1  12      571.52      534.54       49.95 o
   7   1  12     1459.71     1242.76       75.34 o
   8   1  12      722.02      591.63       68.45 o
   9   1  12     2356.78     2515.87      109.46 o
  10   1  12     1692.60     1680.97      111.63 o
  11   1  12      591.37      745.50       73.90 o
  12   1  12      848.30      931.48       90.07 o
  13   1  12       46.86        8.69       62.48 o
 -13   2  12      179.24      281.62       68.98 o
 -12   2  12      -10.45       53.62       70.19 o
 -11   2  12       44.94       71.52       72.05 o
 -10   2  12       34.84        9.94       31.44 o
  -9   2  12      -41.63       17.26       37.26 o
  -8   2  12     1633.03     1589.25       57.31 o
  -7   2  12    12313.28    11684.93      232.34 o
  -6   2  12      -36.41        6.26       16.51 o
  -5   2  12     2948.68     2474.89       59.17 o
  -4   2  12       21.08        8.98       10.84 o
  -3   2  12     7020.19     7300.91       87.55 o
  -2   2  12     1208.70      694.29       21.71 o
  -1   2  12    13118.39    12350.92      157.73 o
   0   2  12      116.71       70.49       11.29 o
   1   2  12     2762.47     3125.89       59.28 o
   2   2  12     1944.13     2885.17       47.91 o
   3   2  12      228.36      172.74       20.75 o
   4   2  12     1936.46     2121.18       65.19 o
   5   2  12     1844.67     2162.62       77.44 o
   6   2  12      605.31      432.39       44.01 o
   7   2  12       55.57       83.68       47.29 o
   8   2  12     2458.51     2547.77      109.62 o
   9   2  12      209.03      115.50       55.66 o
  10   2  12      134.13       90.60       71.46 o
  11   2  12       13.94        1.02       78.89 o
  12   2  12      162.00       85.91       62.70 o
  13   2  12      330.79      184.19       89.10 o
 -13   3  12       10.45       33.19       73.73 o
 -12   3  12      628.82      515.77       67.94 o
 -11   3  12     1065.34      950.09       79.23 o
 -10   3  12     1649.05     1820.43       69.61 o
  -9   3  12     1724.48     1873.10       65.90 o
  -8   3  12      579.53      637.98       42.13 o
  -7   3  12     2685.48     2811.80       71.61 o
  -6   3  12     5905.72     5453.15      117.16 o
  -5   3  12      740.31      746.63       27.64 o
  -4   3  12     4456.46     4527.29       61.34 o
  -3   3  12    17542.62    19883.22      182.50 o
  -2   3  12      298.04      303.85       10.88 o
  -1   3  12    11552.42    11651.05      140.84 o
   0   3  12    34010.50    34838.25      386.17 o
   1   3  12    42700.98    45563.00      569.59 o
   2   3  12      217.74      380.33       20.99 o
   3   3  12    16496.09    13532.91      247.76 o
   4   3  12      905.09      608.13       46.19 o
   5   3  12      -27.87       12.75       76.76 o
   6   3  12      279.05      164.02       42.86 o
   7   3  12     4007.75     4469.02      140.50 o
   8   3  12     1041.30     1159.87       76.53 o
   9   3  12      -36.41       18.98       62.95 o
  10   3  12      845.52      872.40       78.64 o
  11   3  12     1220.89     1225.40       98.10 o
  12   3  12      967.97      715.06      107.78 o
  13   3  12      338.10      325.69       79.88 o
 -13   4  12       62.36        2.88       64.56 o
 -12   4  12      -74.73       23.06       46.61 o
 -11   4  12     1354.32     1422.19       78.85 o
 -10   4  12     2097.42     2134.44       95.74 o
  -9   4  12      642.76      638.23       45.46 o
  -8   4  12      986.26     1052.69       42.40 o
  -7   4  12       43.72       39.45       22.05 o
  -6   4  12     3150.74     2977.39       70.97 o
  -5   4  12     1284.12     1145.86       38.46 o
  -4   4  12     4261.89     3916.52       76.40 o
  -3   4  12      109.74       79.06        9.98 o
  -2   4  12     1182.22     1056.97       20.08 o
  -1   4  12    11546.15    12709.97      130.15 o
   0   4  12    13540.80    11988.87      150.71 o
   1   4  12      357.09      297.08       19.32 o
   2   4  12    50491.45    48322.50      638.93 o
   3   4  12     1616.13     1751.95       50.51 o
   4   4  12     4261.72     4037.46      106.01 o
   5   4  12     1971.30     2225.27       81.43 o
   6   4  12       62.88      153.24       43.58 o
   7   4  12      367.19      356.07       54.42 o
   8   4  12     1381.15     1242.49       80.82 o
   9   4  12     1864.18     2033.29      100.88 o
  10   4  12      818.69      845.35       84.58 o
  11   4  12      230.28      167.79       81.52 o
  12   4  12      392.27      393.99       82.35 o
  13   4  12      -88.66        0.02       96.22 o
 -13   5  12      519.08      609.84       96.85 o
 -12   5  12     2499.27     2690.03      141.79 o
 -11   5  12      464.22      363.17       61.66 o
 -10   5  12      158.34      107.31       53.79 o
  -9   5  12     6116.49     6006.34      140.43 o
  -8   5  12      760.16      916.56       39.30 o
  -7   5  12      -12.37       31.03       38.51 o
  -6   5  12     5851.55     5650.96      122.06 o
  -5   5  12     2409.39     2594.42       49.15 o
  -4   5  12     2916.80     2634.57       49.64 o
  -3   5  12      417.01      719.52       11.82 o
  -2   5  12      130.12      356.60        8.61 o
  -1   5  12    12762.69    11640.09      136.83 o
   0   5  12      743.44      706.49       21.07 o
   1   5  12     6167.35     5417.26       82.00 o
   2   5  12     2546.82     2812.69       48.44 o
   3   5  12     4405.60     3536.65       99.63 o
   4   5  12    12080.22    12745.29      251.22 o
   5   5  12      838.55      675.89       50.86 o
   6   5  12     5279.34     5850.46      163.77 o
   7   5  12      508.63      716.40       52.82 o
   8   5  12      583.01      716.56       58.86 o
   9   5  12     5322.88     5282.61      198.01 o
  10   5  12     1283.95     1203.89       88.77 o
  11   5  12      700.76      745.99       82.05 o
  12   5  12      459.16      121.15       98.68 o
  13   5  12      536.85      481.09       77.19 o
 -13   6  12      -45.29       30.47       76.30 o
 -12   6  12       87.09      158.89       62.71 o
 -11   6  12      -35.01        5.62       62.12 o
 -10   6  12     5677.01     5550.07      202.90 o
  -9   6  12     1416.68     1297.92       77.22 o
  -8   6  12     1332.90     1485.84       51.62 o
  -7   6  12      453.59      596.19       35.75 o
  -6   6  12       67.93       29.86       20.11 o
  -5   6  12     2382.74     2284.83       49.07 o
  -4   6  12     1712.46     1143.50       29.34 o
  -3   6  12    10451.37     9103.10      153.60 o
  -2   6  12     2146.89     2403.86       34.96 o
  -1   6  12    15102.23    15292.47      164.30 o
   0   6  12    10834.59    11547.72      121.85 o
   1   6  12     1082.94     1331.35       24.76 o
   2   6  12     1517.54     2064.00       35.72 o
   3   6  12    16572.04    14566.59      285.14 o
   4   6  12      113.40       71.64       33.92 o
   5   6  12      125.24       86.18       37.42 o
   6   6  12       51.91       50.31       60.16 o
   7   6  12       53.82        7.87       33.11 o
   8   6  12      241.95      220.48       42.91 o
   9   6  12      628.48      593.05       66.24 o
  10   6  12      412.13      517.88       68.63 o
  11   6  12      349.08      348.41       70.22 o
  12   6  12      134.30      241.67       77.02 o
  13   6  12      400.46      199.07       91.45 o
 -13   7  12      102.60       41.88       70.80 o
 -12   7  12      617.15      770.44       67.38 o
 -11   7  12      522.57      662.73       59.61 o
 -10   7  12       52.26        0.26       58.84 o
  -9   7  12      102.77       65.03       52.31 o
  -8   7  12     3240.97     3042.34      107.96 o
  -7   7  12     1893.96     1940.27       53.30 o
  -6   7  12      292.99      301.50       21.48 o
  -5   7  12      125.07      107.96       14.78 o
  -4   7  12     4591.29     4157.13       80.02 o
  -3   7  12     6649.51     4943.70       92.11 o
  -2   7  12    16915.89    15423.28      195.84 o
  -1   7  12      360.22      260.15       17.37 o
   0   7  12     4331.22     4107.22       55.20 o
   1   7  12     4712.17     4612.71       66.44 o
   2   7  12       29.44       56.93       29.70 o
   3   7  12      216.00      148.51       27.98 o
   4   7  12     1740.33     1676.56       60.63 o
   5   7  12      918.68     1221.31       53.51 o
   6   7  12      142.49      230.68       41.50 o
   7   7  12     2612.84     2536.76       93.83 o
   8   7  12      335.66      269.34       55.28 o
   9   7  12       51.91       29.00       54.89 o
  10   7  12      530.41      518.01       71.79 o
  11   7  12      -88.66        0.28       68.71 o
  12   7  12       31.70       14.02      121.59 o
  13   7  12       34.66       96.51       96.95 o
 -13   8  12      142.14      103.37       68.98 o
 -12   8  12      216.00      151.93       76.30 o
 -11   8  12     1312.34     1042.00       92.52 o
 -10   8  12     1591.92     1864.56       94.81 o
  -9   8  12      162.17      168.56       37.15 o
  -8   8  12      522.22      418.72       47.80 o
  -7   8  12     2661.09     2563.46       69.54 o
  -6   8  12     3088.21     2758.44       60.35 o
  -5   8  12     1451.70     1319.94       32.10 o
  -4   8  12      796.74      559.34       20.09 o
  -3   8  12     1793.63     2398.82       31.78 o
  -2   8  12    20143.62    19870.84      243.03 o
  -1   8  12     3291.31     3715.40       45.51 o
   0   8  12       74.90       79.77       11.15 o
   1   8  12     1702.18     1658.38       34.66 o
   2   8  12     6706.82     7742.65      106.10 o
   3   8  12     3271.63     2428.12       78.84 o
   4   8  12     2420.54     2090.44       67.16 o
   5   8  12       55.74       31.94       33.11 o
   6   8  12       46.86        4.05       45.44 o
   7   8  12      -25.95        2.41       79.40 o
   8   8  12     1200.34     1226.29       69.41 o
   9   8  12      425.89      546.13       52.20 o
  10   8  12       15.68       92.58       74.36 o
  11   8  12      141.09      328.21       71.96 o
  12   8  12      281.84      288.74       71.64 o
  13   8  12       31.18       20.87      130.37 o
 -13   9  12        6.97       78.57       53.99 o
 -12   9  12       83.61       77.39       65.84 o
 -11   9  12       57.31        0.25       46.43 o
 -10   9  12      706.86      795.62       59.75 o
  -9   9  12      117.93       81.98       51.36 o
  -8   9  12     2522.96     2479.68       93.56 o
  -7   9  12       22.64       75.60       42.13 o
  -6   9  12     4515.86     4453.55       87.03 o
  -5   9  12     4777.15     4639.32       78.03 o
  -4   9  12     7687.85     7839.46      106.70 o
  -3   9  12       88.66      107.58        6.19 o
  -2   9  12      212.51      163.06        7.27 o
  -1   9  12     2475.76     2053.00       37.54 o
   0   9  12      149.28      200.17       15.74 o
   1   9  12     8123.50     8239.36      106.29 o
   2   9  12     2007.01     1909.46       46.83 o
   3   9  12     4343.59     3757.95      113.96 o
   4   9  12     2529.41     2552.30       75.34 o
   5   9  12     1051.93      881.12       52.61 o
   6   9  12       46.86        7.00       44.06 o
   7   9  12     1605.85     1688.01       69.26 o
   8   9  12       40.06        0.00       42.10 o
   9   9  12      909.62      893.93       65.29 o
  10   9  12      827.23      946.19       64.73 o
  11   9  12       36.23      110.58      107.98 o
  12   9  12       13.94       11.74       97.67 o
 -12  10  12      882.27      573.88       84.46 o
 -11  10  12      504.98      419.02       81.29 o
 -10  10  12       76.30        9.32       60.06 o
  -9  10  12     1689.99     1468.85       88.99 o
  -8  10  12      451.50      531.38       56.17 o
  -7  10  12      222.96      216.96       35.08 o
  -6  10  12      161.82      135.65       18.99 o
  -5  10  12      132.21       40.11       10.88 o
  -4  10  12      158.86      205.00       18.09 o
  -3  10  12       31.18       22.40       61.29 o
  -2  10  12     1242.32     1252.27       44.65 o
  -1  10  12     1577.98      963.49       26.80 o
   0  10  12       50.51       13.20       16.10 o
   1  10  12     1689.99     1641.29       33.03 o
   2  10  12      382.87      617.04       21.61 o
   3  10  12     8785.42     9736.00      157.43 o
   4  10  12      135.52      106.21       23.31 o
   5  10  12      142.49      143.79       35.56 o
   6  10  12      901.08      978.88       50.45 o
   7  10  12      814.16      797.05       71.06 o
   8  10  12     2417.58     1962.68       96.20 o
   9  10  12      100.68      149.26       43.11 o
  10  10  12      245.61      199.96       73.39 o
  11  10  12      135.69      170.05       72.61 o
  12  10  12      369.11      217.86      103.98 o
 -12  11  12      546.96      679.76       73.67 o
 -11  11  12      -26.13       33.61      139.62 o
 -10  11  12      -55.74        9.47       59.46 o
  -9  11  12     1128.75     1396.21       66.91 o
  -8  11  12     4734.30     4652.24      172.56 o
  -7  11  12      130.29       71.74       30.11 o
  -6  11  12      -22.47        2.55       21.82 o
  -5  11  12        8.71        4.67        9.85 o
  -4  11  12       32.92       27.75       82.48 o
  -3  11  12     2325.78     1911.46       77.05 o
  -2  11  12       92.32       15.04       31.08 o
  -1  11  12      234.81      185.67       16.53 o
   0  11  12      290.90      425.35       18.34 o
   1  11  12     1493.85     1231.76       36.38 o
   2  11  12      247.52      243.51       18.37 o
   3  11  12      454.29      452.18       25.75 o
   4  11  12     1744.33     2017.54       59.25 o
   5  11  12     1499.08     1343.98       80.86 o
   6  11  12      392.10      369.63       41.26 o
   7  11  12     4108.78     4076.59      127.30 o
   8  11  12      680.56      696.22       65.45 o
   9  11  12      -24.39        0.06       91.82 o
  10  11  12       68.11       25.61      101.21 o
  11  11  12      -80.30       20.06       64.29 o
  12  11  12       10.45        7.22      108.17 o
 -12  12  12      479.37      421.16       87.79 o
 -11  12  12       66.02       28.94       59.42 o
 -10  12  12     3032.64     3196.51      127.88 o
  -9  12  12      125.42       17.27       48.01 o
  -8  12  12      751.98      571.10       50.20 o
  -7  12  12       73.16       80.88       36.68 o
  -6  12  12     1988.37     2019.31       44.74 o
  -5  12  12      116.18      162.58       38.64 o
  -4  12  12      902.48     1276.85       53.68 o
  -3  12  12      114.97       78.73       27.78 o
  -2  12  12     3078.62     2606.24       97.84 o
  -1  12  12      601.65      618.52       17.38 o
   0  12  12       31.35        1.09       62.71 o
   1  12  12     4875.74     4798.80       88.04 o
   2  12  12     1831.25     2038.37       39.43 o
   3  12  12      183.07      198.94       22.54 o
   4  12  12     1050.19     1108.41       43.28 o
   5  12  12      714.70      842.08       50.54 o
   6  12  12        6.97       77.15       40.78 o
   7  12  12        5.23        1.43       52.15 o
   8  12  12      581.97      565.87       77.80 o
   9  12  12      -17.07        0.58      104.20 o
  10  12  12      259.37      168.59       74.21 o
  11  12  12      565.59      438.18      106.96 o
  12  12  12       27.70       47.51      232.01 o
 -11  13  12       55.91       11.44       36.45 o
 -10  13  12      153.64      217.02       57.24 o
  -9  13  12      518.21      595.20       54.12 o
  -8  13  12     4414.14     4764.36      117.36 o
  -7  13  12      735.78      707.18       57.73 o
  -6  13  12      -10.63        1.35       20.42 o
  -5  13  12      244.04      213.83       40.28 o
  -4  13  12      404.64      283.04       46.77 o
  -3  13  12     1828.64     1462.29       72.51 o
  -2  13  12     2689.14     2537.35       86.10 o
  -1  13  12     1688.24     1788.03       36.55 o
   0  13  12      204.15      175.21       15.19 o
   1  13  12     1106.28     1331.19       33.48 o
   2  13  12      854.40      734.44       27.04 o
   3  13  12       17.42       19.07       45.10 o
   4  13  12      597.12      432.69       29.58 o
   5  13  12      186.03      224.30       38.48 o
   6  13  12      450.28      575.33       61.32 o
   7  13  12      369.46      465.80       53.29 o
   8  13  12      729.16      681.00       68.89 o
   9  13  12       52.08       14.16       57.59 o
  10  13  12      561.24      823.29       95.97 o
  11  13  12       -5.23       12.44       59.55 o
 -11  14  12      152.76       55.28       70.61 o
 -10  14  12      699.20      512.71      146.67 o
  -9  14  12      404.99      481.94       61.00 o
  -8  14  12      636.84      780.81       38.81 o
  -7  14  12     2365.84     2409.40       65.22 o
  -6  14  12      -16.03       89.52       61.51 o
  -5  14  12      685.26      808.65       51.37 o
  -4  14  12     3000.24     2744.20      104.03 o
  -3  14  12      159.73       81.49       36.62 o
  -2  14  12     2180.50     2292.87       79.65 o
  -1  14  12     2139.74     2472.26       39.72 o
   0  14  12      167.57      117.57       14.93 o
   1  14  12      488.43      432.18       23.49 o
   2  14  12       40.06       23.60       25.90 o
   3  14  12     2499.27     2476.89       54.20 o
   4  14  12     5539.58     6010.10      102.51 o
   5  14  12      791.34      908.40       42.25 o
   6  14  12      957.35     1246.94       64.84 o
   7  14  12      215.30      143.89       57.00 o
   8  14  12     4615.67     4272.06      160.80 o
   9  14  12      -69.85       57.63       72.56 o
  10  14  12      189.87      110.09       72.14 o
  11  14  12      531.28      538.85      111.40 o
 -11  15  12       25.95       15.47      247.62 o
 -10  15  12       -3.66       93.08       85.15 o
  -9  15  12      167.40       46.79       69.80 o
  -8  15  12     1404.66     1657.66       86.04 o
  -7  15  12     1224.20     1213.43       72.39 o
  -6  15  12        6.97        4.37       62.27 o
  -5  15  12      695.71      681.41       56.95 o
  -4  15  12       13.94       24.11       54.66 o
  -3  15  12      338.80      386.90       43.56 o
  -2  15  12     1699.04     1605.97       72.14 o
  -1  15  12      130.82      209.88        9.20 o
   0  15  12       27.87       63.11       32.56 o
   1  15  12      915.37      822.60       30.47 o
   2  15  12       55.39       40.76       17.56 o
   3  15  12       12.02       26.97       32.94 o
   4  15  12     1287.96     1250.58       46.45 o
   5  15  12       48.60        2.02       29.34 o
   6  15  12      976.85     1039.75       46.93 o
   7  15  12       59.40       43.49       41.70 o
   8  15  12       90.23        1.20       67.59 o
   9  15  12      132.56      117.21       78.11 o
  10  15  12       73.16       27.21       91.73 o
  11  15  12      171.75       37.18       86.01 o
 -11  16  12       97.20       51.14      136.22 o
 -10  16  12        7.14       36.98       92.86 o
  -9  16  12       -1.74        5.39       26.83 o
  -8  16  12     1834.22     1695.58       95.92 o
  -7  16  12      190.04      187.15       41.89 o
  -6  16  12      -48.60       14.56       45.63 o
  -5  16  12      879.66      772.22       69.67 o
  -4  16  12      762.25     1029.08       55.57 o
  -3  16  12       14.11        4.76       52.47 o
  -2  16  12      901.60      886.00       50.34 o
  -1  16  12     1821.15     1533.82       68.04 o
   0  16  12     1096.00     1433.05       38.70 o
   1  16  12       94.24       96.74       35.32 o
   2  16  12      233.07      121.81       27.21 o
   3  16  12      158.16      267.18       25.78 o
   4  16  12      788.90      880.34       54.95 o
   5  16  12     1892.22     1891.20       60.01 o
   6  16  12     1683.02     1694.11       65.30 o
   7  16  12      235.16      121.34       48.22 o
   8  16  12      131.86      194.06       60.28 o
   9  16  12      458.12      636.53       58.06 o
  10  16  12      201.71      278.04       81.65 o
 -10  17  12     1170.03     1116.73       98.80 o
  -9  17  12       64.28       37.20       67.84 o
  -8  17  12      154.68      191.42       48.37 o
  -7  17  12       36.75       52.98       71.33 o
  -6  17  12     2025.65     2256.71       92.16 o
  -5  17  12      445.23      391.02       58.91 o
  -4  17  12      232.02      239.72       42.53 o
  -3  17  12      999.15      873.00       60.69 o
  -2  17  12     5004.12     5498.95      162.81 o
  -1  17  12     2567.03     2315.02       87.19 o
   0  17  12      551.83      597.13       42.51 o
   1  17  12       -8.88       27.79       48.05 o
   2  17  12      137.44      163.62       27.34 o
   3  17  12      569.95      436.37       42.00 o
   4  17  12      483.55      460.38       43.37 o
   5  17  12     2971.50     2493.91      107.28 o
   6  17  12      344.02      260.51       45.88 o
   7  17  12      684.91      646.80       78.78 o
   8  17  12      777.58     1017.12       77.09 o
   9  17  12      650.08      543.48       72.11 o
  10  17  12       76.30        4.56       73.16 o
 -10  18  12      121.58        6.75       92.32 o
  -9  18  12      104.17      130.49       73.17 o
  -8  18  12      158.16      175.07       63.12 o
  -7  18  12      398.55      151.29       62.18 o
  -6  18  12      233.59      202.79       57.18 o
  -5  18  12     1130.49     1165.71       78.46 o
  -4  18  12      341.24      317.78       54.96 o
  -3  18  12     2725.72     2631.74      109.35 o
  -2  18  12     1884.73     1816.98       85.19 o
  -1  18  12     2157.51     2162.28       90.73 o
   0  18  12     1555.16     1654.50       70.57 o
   1  18  12      836.46      776.67       71.77 o
   2  18  12     4397.41     4854.13      116.85 o
   3  18  12     2793.65     2511.48       86.21 o
   4  18  12      472.05      333.24       45.20 o
   5  18  12      108.52      178.97       41.55 o
   6  18  12     1743.81     1494.08       71.46 o
   7  18  12      329.39      357.70       59.04 o
   8  18  12       76.30        7.48       81.76 o
   9  18  12       57.31        0.19       71.52 o
  10  18  12       12.37        3.69      105.45 o
  -9  19  12       86.75       23.02       52.37 o
  -8  19  12       67.76       34.19       68.13 o
  -7  19  12       24.21        1.14       86.55 o
  -6  19  12       95.80        0.09       57.54 o
  -5  19  12       26.13       37.98       75.49 o
  -4  19  12      100.68      145.27       49.76 o
  -3  19  12      515.25      498.32       53.70 o
  -2  19  12      911.53     1139.88       60.39 o
  -1  19  12      617.50      546.53       54.27 o
   0  19  12        8.71       42.15       41.67 o
   1  19  12      903.52      729.53       60.70 o
   2  19  12       71.24      116.43       36.60 o
   3  19  12      -34.84        0.38      133.12 o
   4  19  12      995.32     1109.76       54.08 o
   5  19  12       69.50       85.29       42.57 o
   6  19  12      156.60      256.87       54.73 o
   7  19  12      146.49      131.37       57.85 o
   8  19  12       13.76       51.35       90.53 o
   9  19  12     2017.11     1942.96      147.15 o
  -9  20  12      149.28      172.38       80.22 o
  -8  20  12       83.44      119.45       65.45 o
  -7  20  12      134.65       29.85       72.45 o
  -6  20  12       58.70       85.08       93.64 o
  -5  20  12      995.84      778.69       94.84 o
  -4  20  12     1356.59     1429.99       75.63 o
  -3  20  12      474.49      494.79       53.55 o
  -2  20  12     1345.96     1382.49       84.55 o
  -1  20  12       72.81       22.40       69.57 o
   0  20  12     1443.51     1223.24       74.84 o
   1  20  12       29.44        3.44       77.26 o
   2  20  12     2254.88     1900.54       82.54 o
   3  20  12      104.34       75.37       53.47 o
   4  20  12      392.45      700.76       44.44 o
   5  20  12      283.93      225.99       48.66 o
   6  20  12      796.57      954.62       56.54 o
   7  20  12     1599.93     1456.44       78.88 o
   8  20  12      195.44      120.42       79.70 o
   9  20  12       51.04       20.65       82.92 o
  -8  21  12       58.88       60.16       65.13 o
  -7  21  12      107.47       80.09       67.86 o
  -6  21  12      217.04      230.45       53.76 o
  -5  21  12      -89.19       26.57       74.73 o
  -4  21  12      245.78      244.09       54.82 o
  -3  21  12     1668.21     1700.33       85.89 o
  -2  21  12     1162.02     1117.05       71.91 o
  -1  21  12     3621.40     3643.34      133.16 o
   0  21  12      217.74      150.98       47.20 o
   1  21  12      168.62      192.74       48.90 o
   2  21  12       62.71       16.41       36.05 o
   3  21  12      102.25       34.96       36.93 o
   4  21  12      339.32      417.91       49.09 o
   5  21  12       19.16        3.57       64.54 o
   6  21  12      312.32      216.56       46.93 o
   7  21  12       50.51       46.45       73.17 o
   8  21  12      -55.74        3.37       79.95 o
  -7  22  12      181.16      100.05       67.80 o
  -6  22  12      128.73       46.94       65.64 o
  -5  22  12       57.66       12.20       60.58 o
  -4  22  12       57.31       27.72       73.52 o
  -3  22  12       69.50        2.75       49.33 o
  -2  22  12      207.46      243.48       58.49 o
  -1  22  12       85.53       40.70       53.03 o
   0  22  12       -6.79       38.00       58.05 o
   1  22  12        1.92        1.56       22.18 o
   2  22  12      583.19      602.37       47.97 o
   3  22  12     1903.89     1843.14       78.17 o
   4  22  12       22.99        1.14       62.09 o
   5  22  12      196.49      239.64       46.19 o
   6  22  12      135.35       83.31       52.18 o
   7  22  12      109.57      139.07       58.90 o
  -7  23  12      134.13        4.01       74.23 o
  -6  23  12      -29.61       13.53      122.17 o
  -5  23  12       66.19       57.06       60.73 o
  -4  23  12      142.84       17.49       57.45 o
  -3  23  12      188.30       65.79       59.04 o
  -2  23  12      226.10      178.91       56.04 o
  -1  23  12      853.01      513.39       65.88 o
   0  23  12     1376.10     1398.07       86.56 o
   1  23  12      106.26       73.34       48.05 o
   2  23  12      473.45      372.81       45.55 o
   3  23  12      283.75      459.26       50.20 o
   4  23  12      588.59      622.78       49.69 o
   5  23  12       25.95        3.92       63.91 o
   6  23  12      151.20      123.40       48.57 o
  -6  24  12      127.33       11.05       69.61 o
  -5  24  12      567.68      727.96       83.02 o
  -4  24  12      -64.62        1.92       51.83 o
  -3  24  12     1095.30     1130.01       92.80 o
  -2  24  12      218.78      165.01       60.53 o
  -1  24  12       59.22       72.90       46.82 o
   0  24  12     -107.82       24.60       54.07 o
   1  24  12        6.97       48.13       50.45 o
   2  24  12      -33.10       16.69       81.02 o
   3  24  12      125.76       88.73       51.42 o
   4  24  12      520.48      511.76       61.82 o
   5  24  12      -20.90       38.44       76.29 o
  -4  25  12       67.93        0.67       55.97 o
  -3  25  12       33.10       90.95      186.94 o
  -2  25  12      157.99       97.09       63.75 o
  -1  25  12     -137.96       29.79       60.47 o
   0  25  12       36.58        0.04       59.45 o
   1  25  12       13.94       59.87      111.11 o
   2  25  12       15.50       21.77       89.07 o
   3  25  12       55.74       55.21       37.97 o
   4  25  12       45.12        0.87       41.21 o
  -3  26  12      -80.30        3.39       59.64 o
  -2  26  12       26.30       12.55      111.40 o
  -1  26  12       77.17       56.03       81.95 o
   0  26  12      241.78       98.07       63.60 o
   1  26  12      116.71       28.46       52.69 o
   2  26  12      369.11      362.68       60.25 o
 -13   1  13      -34.84        5.08      217.58 o
 -12   1  13      -73.16       29.61       74.32 o
 -11   1  13      170.36      133.57       45.59 o
 -10   1  13     1297.19     1086.85       63.09 o
  -9   1  13     1888.56     2157.61       68.88 o
  -8   1  13       64.45       11.56       32.02 o
  -7   1  13      -20.73       19.73       30.67 o
  -6   1  13     4452.46     4648.57       83.67 o
  -5   1  13     5969.65     6211.00       97.76 o
  -4   1  13      719.75      328.22       20.08 o
  -3   1  13     1400.48     1469.84       23.45 o
  -2   1  13     2700.98     3385.49       35.05 o
  -1   1  13     1159.93     1522.51       21.35 o
   0   1  13    13774.56    13801.40      294.57 o
   1   1  13     1324.01     1482.58       38.05 o
   2   1  13    23796.03    26627.57      347.71 o
   3   1  13     2812.99     2960.79       66.52 o
   4   1  13     5474.08     4893.78      148.30 o
   5   1  13     1644.17     1845.90       72.97 o
   6   1  13      862.06     1114.41       62.25 o
   7   1  13     2493.52     2568.63      108.39 o
   8   1  13     1843.97     1813.98       91.43 o
   9   1  13      589.11      689.35       63.22 o
  10   1  13      144.05       19.52       74.19 o
  11   1  13      847.78      621.65       86.87 o
  12   1  13      101.03        6.97       85.12 o
  13   1  13     -170.71       16.15       88.48 o
 -13   2  13       -3.48       81.04       50.34 o
 -12   2  13       64.28      112.72       81.79 o
 -11   2  13      923.38      873.63       65.87 o
 -10   2  13       24.21        0.10       58.23 o
  -9   2  13      205.89      370.48       37.13 o
  -8   2  13      771.14      769.09       42.89 o
  -7   2  13      224.88      234.40       26.96 o
  -6   2  13       93.89       82.66       20.85 o
  -5   2  13      104.69      140.49       15.68 o
  -4   2  13     2534.81     2858.02       50.54 o
  -3   2  13    14619.38    15986.23      157.22 o
  -2   2  13     2865.94     2933.74       38.12 o
  -1   2  13    27508.88    25529.41      311.55 o
   0   2  13      242.65      183.73       17.21 o
   1   2  13     4358.40     4645.56       85.41 o
   2   2  13     2328.91     2627.84       52.35 o
   3   2  13     1928.63     1448.63       55.06 o
   4   2  13     4048.51     4284.35      104.42 o
   5   2  13     1942.91     1936.33       79.17 o
   6   2  13     9941.17    10243.77      257.96 o
   7   2  13      942.71      859.71       66.66 o
   8   2  13      641.19      526.90       73.00 o
   9   2  13     3020.10     2457.61      124.06 o
  10   2  13      550.61      422.12       76.15 o
  11   2  13      697.28      838.24       81.33 o
  12   2  13      165.13      169.45       78.34 o
  13   2  13      568.73      442.54       96.57 o
 -13   3  13       85.35       49.81       71.12 o
 -12   3  13       98.77       11.64       61.65 o
 -11   3  13      221.39      165.29       60.58 o
 -10   3  13      456.55      492.11       48.19 o
  -9   3  13      102.60      206.46       33.49 o
  -8   3  13     1065.34     1014.67       46.31 o
  -7   3  13     2141.31     2299.23       61.94 o
  -6   3  13     1440.55     1503.17       44.73 o
  -5   3  13        0.00       17.88        3.59 o
  -4   3  13     4370.24     4160.15       60.82 o
  -3   3  13      214.25      142.95       11.02 o
  -2   3  13    20024.82    20206.02      207.44 o
  -1   3  13    10110.31    10393.33      117.74 o
   0   3  13     1894.83     2040.66       36.54 o
   1   3  13     8224.71     9064.02      156.32 o
   2   3  13      461.60      948.29       26.13 o
   3   3  13      135.52      136.25       30.32 o
   4   3  13      387.05      389.81       31.12 o
   5   3  13     1625.19     1441.01       75.64 o
   6   3  13     1931.24     2010.13       89.73 o
   7   3  13      158.86      131.41       48.53 o
   8   3  13     2979.86     3083.40      123.31 o
   9   3  13     2604.31     2506.43      121.32 o
  10   3  13       41.81       32.08       74.16 o
  11   3  13      -41.81        8.27       68.51 o
  12   3  13      489.12      479.84       82.71 o
  13   3  13      240.38      129.68      100.27 o
 -13   4  13       85.00      169.80       56.78 o
 -12   4  13      118.45      165.37       74.92 o
 -11   4  13       52.08       85.31      102.95 o
 -10   4  13       81.69        3.31       44.61 o
  -9   4  13     2288.50     2192.91       75.87 o
  -8   4  13       -8.71        3.27       24.68 o
  -7   4  13       37.97       35.68       33.96 o
  -6   4  13     4571.25     4726.29       99.16 o
  -5   4  13       45.12       14.51       17.31 o
  -4   4  13     1306.94     1142.46       27.39 o
  -3   4  13    18541.78    20185.28      216.18 o
  -2   4  13      224.70      262.93        9.98 o
  -1   4  13     8272.78     7792.06       99.82 o
   0   4  13     4276.88     4475.17       57.33 o
   1   4  13     1467.37     1187.61       33.79 o
   2   4  13     1290.05     1502.93       34.51 o
   3   4  13    16329.40    20390.19      278.46 o
   4   4  13      962.05      907.79       47.14 o
   5   4  13      275.39      231.79       39.25 o
   6   4  13     1607.07     1254.50       75.26 o
   7   4  13      108.00      160.14       50.76 o
   8   4  13     1568.40     1662.70       89.54 o
   9   4  13      496.96      564.50       66.64 o
  10   4  13      717.49      947.19       86.47 o
  11   4  13      -74.55        7.87       78.75 o
  12   4  13      -10.63       19.28       96.61 o
  13   4  13      350.12      494.02       81.20 o
 -13   5  13       -5.05       77.22       38.48 o
 -12   5  13      614.54      756.73       93.71 o
 -11   5  13     1428.01     1391.45       92.68 o
 -10   5  13      -36.75        1.62       68.77 o
  -9   5  13       45.46        0.49       37.38 o
  -8   5  13     4180.90     3844.04       97.77 o
  -7   5  13      216.00      218.54       24.65 o
  -6   5  13       43.37       85.58       33.71 o
  -5   5  13     4543.39     4396.78       81.58 o
  -4   5  13      782.98      443.86       19.85 o
  -3   5  13     5851.72     5544.20       76.61 o
  -2   5  13       22.64        0.43       18.93 o
  -1   5  13     5806.26     6207.10       73.22 o
   0   5  13     2904.09     2575.15       42.78 o
   1   5  13       46.86        0.08       12.32 o
   2   5  13     1935.25     2579.29       42.25 o
   3   5  13     5203.39     4420.96      119.11 o
   4   5  13      357.96      329.07       37.45 o
   5   5  13     6798.96     6912.46      182.60 o
   6   5  13       29.79        2.99      122.78 o
   7   5  13      654.60      566.54       64.28 o
   8   5  13     2843.99     3059.92      124.53 o
   9   5  13     4835.15     4445.99      182.79 o
  10   5  13      372.94      269.96       72.53 o
  11   5  13      365.80      381.41       68.66 o
  12   5  13      137.61       18.89       73.27 o
  13   5  13      173.84      124.15       83.23 o
 -13   6  13      219.13      244.19       65.30 o
 -12   6  13      348.03      262.98       79.43 o
 -11   6  13       47.03      104.79       68.81 o
 -10   6  13       12.19       14.42       52.92 o
  -9   6  13       55.39       66.01       47.59 o
  -8   6  13        5.40        6.57       35.36 o
  -7   6  13      102.42      146.85       24.67 o
  -6   6  13     1826.20     2275.58       54.10 o
  -5   6  13    10210.81     9497.64      152.11 o
  -4   6  13      404.29      292.64       15.03 o
  -3   6  13     3714.07     3022.12       58.56 o
  -2   6  13     1793.80     1608.13       33.53 o
  -1   6  13    22035.67    20073.74      236.65 o
   0   6  13    10602.04    10403.95      120.64 o
   1   6  13     5300.94     5789.73       73.14 o
   2   6  13    10926.73    11679.48      200.15 o
   3   6  13      559.15      440.04       29.14 o
   4   6  13      638.40      512.22       37.98 o
   5   6  13     6692.54     6138.87      191.16 o
   6   6  13     1623.79     1844.09       85.78 o
   7   6  13     2343.02     2476.26      101.27 o
   8   6  13      265.12      226.31       56.23 o
   9   6  13       26.13       18.12      168.09 o
  10   6  13       79.95       77.25       72.67 o
  11   6  13      123.67      189.31      124.10 o
  12   6  13        2.44        8.12       40.72 o
  13   6  13       41.63       14.80       93.66 o
 -13   7  13      257.63      255.92       60.74 o
 -12   7  13      252.92      189.69       72.49 o
 -11   7  13       66.02      142.55       77.95 o
 -10   7  13     1082.94      795.30       78.75 o
  -9   7  13     3826.25     3850.45      128.43 o
  -8   7  13      880.35      715.03       59.45 o
  -7   7  13     2850.26     3020.80       71.82 o
  -6   7  13      162.34      235.54       19.79 o
  -5   7  13      724.45      771.86       26.09 o
  -4   7  13     3150.74     2807.56       56.29 o
  -3   7  13      544.34      302.16       16.70 o
  -2   7  13    13930.63    12959.16      177.26 o
  -1   7  13    15851.24    16691.43      215.76 o
   0   7  13       97.20      128.99       11.64 o
   1   7  13     1449.26     1629.49       30.22 o
   2   7  13     1116.03     1386.82       34.89 o
   3   7  13     5548.46     5442.40      128.28 o
   4   7  13      -25.95        2.53       45.68 o
   5   7  13      440.18      739.46       39.53 o
   6   7  13     1122.30     1176.85       64.33 o
   7   7  13       22.64        7.88       72.90 o
   8   7  13       34.49       14.31      110.27 o
   9   7  13     1206.79     1420.94       81.70 o
  10   7  13     1168.11      918.85       99.17 o
  11   7  13     2130.34     1877.94      196.14 o
  12   7  13        1.74      110.96       33.72 o
  13   7  13      151.54      163.99       93.92 o
 -13   8  13      -31.35      109.60      299.75 o
 -12   8  13      -15.33       12.31       79.11 o
 -11   8  13     1222.29     1221.91       76.34 o
 -10   8  13      120.02       63.08       54.22 o
  -9   8  13     -216.69       47.11      255.47 o
  -8   8  13     -638.23        9.38      344.08 o
  -7   8  13     1396.65     1649.48       42.15 o
  -6   8  13       12.37       19.05       20.99 o
  -5   8  13      312.84      365.47       16.17 o
  -4   8  13      535.28      498.51       16.40 o
  -3   8  13      125.24       83.33       25.29 o
  -2   8  13      775.14      658.31       17.44 o
  -1   8  13     7457.58     8579.69      115.42 o
   0   8  13     4647.38     4380.13       59.80 o
   1   8  13      568.73      496.94       18.89 o
   2   8  13     1628.32     1498.11       40.47 o
   3   8  13    16164.44    15608.51      315.65 o
   4   8  13     3404.19     3063.48       97.07 o
   5   8  13      120.02      268.28       29.08 o
   6   8  13       13.94       17.19       80.44 o
   7   8  13      172.10      110.78       45.42 o
   8   8  13     1201.21     1108.21       73.02 o
   9   8  13     2650.12     2392.00      108.63 o
  10   8  13      614.71      604.72       62.52 o
  11   8  13      460.03      548.51       75.00 o
  12   8  13      -66.19       25.55       83.61 o
 -13   9  13       67.76      205.99       53.78 o
 -12   9  13      -51.91        1.91       69.68 o
 -11   9  13      127.33      101.30       71.97 o
 -10   9  13     1141.81     1064.13       83.27 o
  -9   9  13     3339.04     2633.34      118.03 o
  -8   9  13     2455.37     2226.73       97.01 o
  -7   9  13     1006.82     1000.58       47.75 o
  -6   9  13       27.87        0.77       34.08 o
  -5   9  13     1335.86     1480.93       30.44 o
  -4   9  13     1879.50     1733.34       36.21 o
  -3   9  13     6970.54     6431.62       94.16 o
  -2   9  13       86.92      104.02       10.10 o
  -1   9  13       39.89      117.31       13.20 o
   0   9  13      158.16       95.79       11.00 o
   1   9  13     3753.44     4286.03       61.56 o
   2   9  13      874.43      957.08       32.22 o
   3   9  13       31.18        0.94       92.64 o
   4   9  13     8281.14     8129.50      184.83 o
   5   9  13     1688.42     1932.46       80.72 o
   6   9  13     8538.25     8067.28      192.42 o
   7   9  13      207.11      241.07       34.63 o
   8   9  13     1936.99     1939.76       99.88 o
   9   9  13     7146.12     6664.12      223.24 o
  10   9  13      362.31      305.32       59.31 o
  11   9  13      -60.97        2.45       71.14 o
  12   9  13      117.06       52.39       79.94 o
 -12  10  13      639.45      613.63       81.47 o
 -11  10  13      256.93      216.88       62.92 o
 -10  10  13      120.36      116.28       45.99 o
  -9  10  13      153.29      103.57       53.97 o
  -8  10  13     3621.57     3587.24      123.56 o
  -7  10  13      161.82       65.68       29.63 o
  -6  10  13       50.51       29.18       20.51 o
  -5  10  13      -12.02        1.63       13.60 o
  -4  10  13     3984.93     3969.39       60.67 o
  -3  10  13      261.63      186.22       29.47 o
  -2  10  13     4185.43     3720.28      113.94 o
  -1  10  13     5946.83     6307.15       80.96 o
   0  10  13       83.44       78.60       10.88 o
   1  10  13        7.14        1.17       18.22 o
   2  10  13     1975.31     2278.24       50.33 o
   3  10  13     1751.30     1846.42       61.01 o
   4  10  13      288.81      253.90       29.51 o
   5  10  13        3.48        3.83       17.51 o
   6  10  13       10.28       35.86       46.22 o
   7  10  13      915.71      856.77       60.86 o
   8  10  13     4196.92     4274.29      139.42 o
   9  10  13      -45.46        2.41       61.94 o
  10  10  13     3911.77     3862.53      148.56 o
  11  10  13      385.83      513.52      102.19 o
  12  10  13      -45.29       48.48       90.58 o
 -12  11  13      -38.32       13.08       66.54 o
 -11  11  13       25.78        0.20      159.40 o
 -10  11  13       76.30       86.84       62.12 o
  -9  11  13     1788.58     1983.30       95.26 o
  -8  11  13     2319.86     1993.38       93.66 o
  -7  11  13      376.77      449.61       37.04 o
  -6  11  13      386.70      338.01       24.65 o
  -5  11  13     1334.99     1453.66       30.69 o
  -4  11  13       22.47       80.29       62.49 o
  -3  11  13     4713.74     4214.90      135.51 o
  -2  11  13     1395.95     1330.94       54.38 o
  -1  11  13     3058.59     3358.82       46.44 o
   0  11  13     1663.68     2102.81       41.91 o
   1  11  13      194.92      334.49       16.93 o
   2  11  13     6349.21     5119.03      114.82 o
   3  11  13      378.69      370.13       25.00 o
   4  11  13      -50.34        3.21       23.34 o
   5  11  13     1028.76     1275.69       55.63 o
   6  11  13       64.28       22.15       41.24 o
   7  11  13     3635.86     3498.16      143.66 o
   8  11  13     1730.22     1587.24      104.11 o
   9  11  13     9846.41     9651.30      310.49 o
  10  11  13       20.90       46.79      182.40 o
  11  11  13      426.76      435.91       65.58 o
  12  11  13      -52.26       30.30       84.42 o
 -12  12  13      -42.15      164.57       87.44 o
 -11  12  13      206.24       57.60       71.51 o
 -10  12  13     2499.97     2318.81      117.03 o
  -9  12  13      918.68      783.00       68.81 o
  -8  12  13     1176.13     1474.44       53.09 o
  -7  12  13     1326.28     1693.18       53.93 o
  -6  12  13       62.36       66.98       17.49 o
  -5  12  13     1320.01     1374.04       66.53 o
  -4  12  13      207.63      185.10       41.71 o
  -3  12  13       40.06        3.61       32.23 o
  -2  12  13      863.46      677.20       47.73 o
  -1  12  13      925.99      849.63       20.46 o
   0  12  13      332.70      374.70       23.94 o
   1  12  13       53.65       16.97       15.03 o
   2  12  13       40.06       24.02       19.30 o
   3  12  13     3228.43     3213.59       71.20 o
   4  12  13      669.76      792.18       35.36 o
   5  12  13      553.40      548.21       52.24 o
   6  12  13      943.76     1084.70       64.23 o
   7  12  13      240.56      233.92       41.97 o
   8  12  13     4823.83     4961.23      165.95 o
   9  12  13      202.41      155.14       76.90 o
  10  12  13      719.93      754.19       89.57 o
  11  12  13       84.83      239.82      125.60 o
  12  12  13      217.21      229.25       77.62 o
 -12  13  13      209.03      167.68      100.68 o
 -11  13  13       73.33       10.44       83.53 o
 -10  13  13      149.11      265.99       51.91 o
  -9  13  13      289.68      247.25       58.58 o
  -8  13  13     2828.14     2438.40       84.66 o
  -7  13  13      873.04      674.63       59.27 o
[truncated: 640,460 more chars]
